# Supplementary material for: Natural history museum collection and citizen science data show advancing phenology of Danish hoverflies (Insecta: Diptera, Syrphidae) with increasing annual temperature
Source: PLoS One. 2020 May 13;15(5):e0232980. doi: 10.1371/journal.pone.0232980 (PMC7219768; doi:10.1371/journal.pone.0232980)
Supplement: S1 Data — (XLSX) [file pone.0232980.s001.xlsx]

## Sheet: Anasimyia lineata
Raw data													Statistical data
SOURCE	CATALOG	ORDER	FAMILY	GENUS	SPECIES	Day	Month	Year	DOY				Year	10th percentile obs			Output: regression analysis
NHMA-ENT	10393	Diptera	Syrphidae	Anasimyia	lineata	12	08	1900	224				1907	151.6			Regression Statistics
NHMA-ENT	10381	Diptera	Syrphidae	Anasimyia	lineata	09	07	1902	189				1966	159.2			Multiple R	0.333789
NHMA-ENT	10382	Diptera	Syrphidae	Anasimyia	lineata	07	08	1903	218				1986	138.2			R Square	0.111415
NHMA-ENT	10392	Diptera	Syrphidae	Anasimyia	lineata	13	07	1904	194				1988	146.3			Adjusted R Square	0.0710252
NHMA-ENT	10384	Diptera	Syrphidae	Anasimyia	lineata	02	08	1904	214				1989	136.3			Standard Error	11.646
NHMA-ENT	10407	Diptera	Syrphidae	Anasimyia	lineata	13	05	1906	132				1990	131.7			Observations	24
NHMA-ENT	10400	Diptera	Syrphidae	Anasimyia	lineata	19	06	1906	169				1991	180.1
NHMA-ENT	10401	Diptera	Syrphidae	Anasimyia	lineata	19	06	1906	169				2001	147.6			ANOVA
NHMA-ENT	10402	Diptera	Syrphidae	Anasimyia	lineata	19	06	1906	169				2002	138.8				df	SS	MS	F	Significance F
NHMA-ENT	10403	Diptera	Syrphidae	Anasimyia	lineata	19	06	1906	169				2003	147.2			Regression	1	374.128	374.128	2.75848	0.110927
NHMA-ENT	10404	Diptera	Syrphidae	Anasimyia	lineata	19	06	1906	169				2004	141.3			Residual	22	2983.83	135.628
NHMA-ENT	10405	Diptera	Syrphidae	Anasimyia	lineata	19	06	1906	169				2006	156.2			Total	23	3357.95
NHMA-ENT	10406	Diptera	Syrphidae	Anasimyia	lineata	19	06	1906	169				2007	124
NHMA-ENT	10398	Diptera	Syrphidae	Anasimyia	lineata	19	05	1907	138				2008	140.9				Coefficients	Standard Error	t Stat	p-value	Lower 95%	Upper 95%	Lower 95.0%	Upper 95.0%
NHMA-ENT	10383	Diptera	Syrphidae	Anasimyia	lineata	05	06	1907	155				2009	121			Intercept	488.106	208.111	2.34541	0.0284319	56.5093	919.702	56.5093	919.702
NHMA-ENT	10397	Diptera	Syrphidae	Anasimyia	lineata	28	06	1907	178				2010	147			X Variable 1	-0.172872	0.104086	-1.66087	0.110927	-0.388733	0.0429882	-0.388733	0.0429882
NHMA-ENT	10388	Diptera	Syrphidae	Anasimyia	lineata	03	07	1907	183				2011	129.5
NHMA-ENT	10380	Diptera	Syrphidae	Anasimyia	lineata	08	07	1907	188				2012	141.6
NHMA-ENT	10394	Diptera	Syrphidae	Anasimyia	lineata	08	07	1907	188				2013	144.5
NHMA-ENT	10371	Diptera	Syrphidae	Anasimyia	lineata	09	07	1907	189				2014	144.2
NHMA-ENT	10373	Diptera	Syrphidae	Anasimyia	lineata	16	07	1907	196				2015	136
NHMA-ENT	10374	Diptera	Syrphidae	Anasimyia	lineata	16	07	1907	196				2016	143.4
NHMA-ENT	10377	Diptera	Syrphidae	Anasimyia	lineata	16	07	1907	196				2017	140
NHMA-ENT	10379	Diptera	Syrphidae	Anasimyia	lineata	16	07	1907	196				2018	133
NHMA-ENT	10386	Diptera	Syrphidae	Anasimyia	lineata	16	07	1907	196
NHMA-ENT	10389	Diptera	Syrphidae	Anasimyia	lineata	16	07	1907	196
NHMA-ENT	10391	Diptera	Syrphidae	Anasimyia	lineata	16	07	1907	196
NHMA-ENT	10378	Diptera	Syrphidae	Anasimyia	lineata	19	07	1907	199
NHMA-ENT	10408	Diptera	Syrphidae	Anasimyia	lineata	31	07	1907	211
NHMA-ENT	10399	Diptera	Syrphidae	Anasimyia	lineata	09	08	1908	221
NHMA-ENT	10385	Diptera	Syrphidae	Anasimyia	lineata	11	07	1911	191
NHMA-ENT	10390	Diptera	Syrphidae	Anasimyia	lineata	24	08	1911	235
NHMA-ENT	10376	Diptera	Syrphidae	Anasimyia	lineata	31	07	1912	212
NHMA-ENT	10387	Diptera	Syrphidae	Anasimyia	lineata	10	08	1912	222
NHMA-ENT	10372	Diptera	Syrphidae	Anasimyia	lineata	04	08	1913	215
NHMA-ENT	10396	Diptera	Syrphidae	Anasimyia	lineata	02	07	1915	182
NHMA-ENT	10375	Diptera	Syrphidae	Anasimyia	lineata	01	03	1917	59
NHMA-ENT	10395	Diptera	Syrphidae	Anasimyia	lineata	26	05	1918	145
NHMA-ENT		Diptera	Syrphidae	Anasimyia	lineata	23	05	1964	143
NHMA-ENT	10476	Diptera	Syrphidae	Anasimyia	lineata	05	06	1966	155
NHMA-ENT	10475	Diptera	Syrphidae	Anasimyia	lineata	26	06	1966	176
NHMA-ENT	10471	Diptera	Syrphidae	Anasimyia	lineata	03	07	1966	183
NHMA-ENT	10458	Diptera	Syrphidae	Anasimyia	lineata	10	06	1967	160
NHMA-ENT	10459	Diptera	Syrphidae	Anasimyia	lineata	10	06	1967	160
NHMA-ENT	10460	Diptera	Syrphidae	Anasimyia	lineata	10	06	1967	160
NHMA-ENT	10473	Diptera	Syrphidae	Anasimyia	lineata	10	06	1967	160
NHMA-ENT	10474	Diptera	Syrphidae	Anasimyia	lineata	10	06	1967	160
NHMA-ENT	10472	Diptera	Syrphidae	Anasimyia	lineata	04	07	1967	184
NHMA-ENT	10466	Diptera	Syrphidae	Anasimyia	lineata	23	06	1968	174
NHMA-ENT	10465	Diptera	Syrphidae	Anasimyia	lineata	22	05	1971	141
NHMA-ENT	10467	Diptera	Syrphidae	Anasimyia	lineata	22	05	1971	141
NHMA-ENT	10468	Diptera	Syrphidae	Anasimyia	lineata	22	05	1971	141
NHMA-ENT	10470	Diptera	Syrphidae	Anasimyia	lineata	22	05	1971	141
NHMA-ENT	10469	Diptera	Syrphidae	Anasimyia	lineata	03	07	1976	184
NHMA-ENT	10461	Diptera	Syrphidae	Anasimyia	lineata	18	06	1982	168
NHMA-ENT	10462	Diptera	Syrphidae	Anasimyia	lineata	18	06	1982	168
NHMA-ENT	10463	Diptera	Syrphidae	Anasimyia	lineata	18	06	1982	168
NHMA-ENT	10464	Diptera	Syrphidae	Anasimyia	lineata	18	06	1982	168
NHMA-ENT	10457	Diptera	Syrphidae	Anasimyia	lineata	19	05	1986	138
NHMA-ENT	10445	Diptera	Syrphidae	Anasimyia	lineata	20	05	1986	139
NHMA-ENT	10444	Diptera	Syrphidae	Anasimyia	lineata	02	06	1986	152
NHMA-ENT	10446	Diptera	Syrphidae	Anasimyia	lineata	13	06	1987	163
NHMA-ENT	10447	Diptera	Syrphidae	Anasimyia	lineata	13	06	1987	163
NHMA-ENT	10448	Diptera	Syrphidae	Anasimyia	lineata	13	06	1987	163
NHMA-ENT	10456	Diptera	Syrphidae	Anasimyia	lineata	13	06	1987	163
NHMA-ENT	10454	Diptera	Syrphidae	Anasimyia	lineata	22	06	1987	172
NHMA-ENT	10449	Diptera	Syrphidae	Anasimyia	lineata	26	05	1988	146
NHMA-ENT	10453	Diptera	Syrphidae	Anasimyia	lineata	27	05	1988	147
NHMA-ENT	10409	Diptera	Syrphidae	Anasimyia	lineata	28	06	1988	179
NHMA-ENT	10452	Diptera	Syrphidae	Anasimyia	lineata	27	07	1988	208
NHMA-ENT	10450	Diptera	Syrphidae	Anasimyia	lineata	15	05	1989	134
NHMA-ENT	10410	Diptera	Syrphidae	Anasimyia	lineata	17	05	1989	136
NHMA-ENT	10411	Diptera	Syrphidae	Anasimyia	lineata	17	05	1989	136
NHMA-ENT	10412	Diptera	Syrphidae	Anasimyia	lineata	20	05	1989	139
NHMA-ENT	10413	Diptera	Syrphidae	Anasimyia	lineata	22	05	1989	141
NHMA-ENT	10414	Diptera	Syrphidae	Anasimyia	lineata	22	05	1989	141
NHMA-ENT	10451	Diptera	Syrphidae	Anasimyia	lineata	23	05	1989	142
NHMA-ENT	10455	Diptera	Syrphidae	Anasimyia	lineata	23	05	1989	142
NHMA-ENT	10415	Diptera	Syrphidae	Anasimyia	lineata	23	05	1989	142
NHMA-ENT	10416	Diptera	Syrphidae	Anasimyia	lineata	23	05	1989	142
NHMA-ENT	10417	Diptera	Syrphidae	Anasimyia	lineata	25	05	1989	144
NHMA-ENT	10477	Diptera	Syrphidae	Anasimyia	lineata	01	06	1989	151
NHMA-ENT	10418	Diptera	Syrphidae	Anasimyia	lineata	09	06	1989	159
NHMA-ENT	10419	Diptera	Syrphidae	Anasimyia	lineata	10	06	1989	160
NHMA-ENT	10420	Diptera	Syrphidae	Anasimyia	lineata	10	06	1989	160
NHMA-ENT	10421	Diptera	Syrphidae	Anasimyia	lineata	10	06	1989	160
NHMA-ENT	10422	Diptera	Syrphidae	Anasimyia	lineata	11	06	1989	161
NHMA-ENT	10423	Diptera	Syrphidae	Anasimyia	lineata	11	06	1989	161
NHMA-ENT	10424	Diptera	Syrphidae	Anasimyia	lineata	13	06	1989	163
NHMA-ENT	10425	Diptera	Syrphidae	Anasimyia	lineata	18	06	1989	168
NHMA-ENT	10443	Diptera	Syrphidae	Anasimyia	lineata	05	05	1990	124
NHMA-ENT	10426	Diptera	Syrphidae	Anasimyia	lineata	16	05	1990	135
NHMA-ENT	10427	Diptera	Syrphidae	Anasimyia	lineata	21	05	1990	140
NHMA-ENT	10428	Diptera	Syrphidae	Anasimyia	lineata	29	05	1990	148
NHMA-ENT	10429	Diptera	Syrphidae	Anasimyia	lineata	30	05	1990	149
NHMA-ENT	10430	Diptera	Syrphidae	Anasimyia	lineata	30	05	1990	149
NHMA-ENT	10431	Diptera	Syrphidae	Anasimyia	lineata	31	05	1990	150
NHMA-ENT	10432	Diptera	Syrphidae	Anasimyia	lineata	31	05	1990	150
NHMA-ENT	10433	Diptera	Syrphidae	Anasimyia	lineata	09	06	1990	159
NHMA-ENT	10434	Diptera	Syrphidae	Anasimyia	lineata	10	06	1990	160
NHMA-ENT	10435	Diptera	Syrphidae	Anasimyia	lineata	10	06	1990	160
NHMA-ENT	10436	Diptera	Syrphidae	Anasimyia	lineata	28	06	1991	178
NHMA-ENT	10437	Diptera	Syrphidae	Anasimyia	lineata	05	07	1991	185
NHMA-ENT	10438	Diptera	Syrphidae	Anasimyia	lineata	06	07	1991	186
NHMA-ENT	10439	Diptera	Syrphidae	Anasimyia	lineata	29	07	1991	209
NHMA-ENT	10440	Diptera	Syrphidae	Anasimyia	lineata	22	07	1992	203
Naturbasen		Diptera	Syrphidae	Anasimyia	lineata	14	05	1994	133
Naturbasen		Diptera	Syrphidae	Anasimyia	lineata	10	05	1998	129
Naturbasen		Diptera	Syrphidae	Anasimyia	lineata	06	05	2000	126
NHMA post2000		Diptera	Syrphidae	Anasimyia	lineata	28	05	2001	147
NHMA post2000		Diptera	Syrphidae	Anasimyia	lineata	31	05	2001	150
NHMA post2000		Diptera	Syrphidae	Anasimyia	lineata	20	08	2001	231
NHMA post2000		Diptera	Syrphidae	Anasimyia	lineata	20	08	2001	231
NHMA post2000		Diptera	Syrphidae	Anasimyia	lineata	20	08	2001	231
NHMA post2000		Diptera	Syrphidae	Anasimyia	lineata	17	05	2002	136
NHMA post2000		Diptera	Syrphidae	Anasimyia	lineata	21	05	2002	140
NHMA post2000		Diptera	Syrphidae	Anasimyia	lineata	28	05	2002	147
NHMA post2000		Diptera	Syrphidae	Anasimyia	lineata	29	05	2002	148
NHMA post2000		Diptera	Syrphidae	Anasimyia	lineata	05	06	2002	155
NHMA post2000		Diptera	Syrphidae	Anasimyia	lineata	05	06	2002	155
NHMA post2000		Diptera	Syrphidae	Anasimyia	lineata	05	06	2002	155
NHMA post2000		Diptera	Syrphidae	Anasimyia	lineata	06	06	2002	156
NHMA post2000		Diptera	Syrphidae	Anasimyia	lineata	06	06	2002	156
NHMA post2000		Diptera	Syrphidae	Anasimyia	lineata	06	06	2002	156
NHMA post2000		Diptera	Syrphidae	Anasimyia	lineata	18	06	2002	168
NHMA post2000		Diptera	Syrphidae	Anasimyia	lineata	16	07	2002	196
NHMA post2000		Diptera	Syrphidae	Anasimyia	lineata	27	05	2003	146
NHMA post2000		Diptera	Syrphidae	Anasimyia	lineata	27	05	2003	146
NHMA post2000		Diptera	Syrphidae	Anasimyia	lineata	30	05	2003	149
NHMA post2000		Diptera	Syrphidae	Anasimyia	lineata	13	06	2003	163
NHMA post2000		Diptera	Syrphidae	Anasimyia	lineata	07	08	2003	218
NHMA post2000		Diptera	Syrphidae	Anasimyia	lineata	09	08	2003	220
NHMA post2000		Diptera	Syrphidae	Anasimyia	lineata	18	05	2004	138
NHMA post2000		Diptera	Syrphidae	Anasimyia	lineata	18	05	2004	138
NHMA post2000		Diptera	Syrphidae	Anasimyia	lineata	29	05	2004	149
NHMA post2000		Diptera	Syrphidae	Anasimyia	lineata	04	08	2004	216
NHMA post2000		Diptera	Syrphidae	Anasimyia	lineata	05	08	2004	217
Naturbasen		Diptera	Syrphidae	Anasimyia	lineata	03	06	2006	153
NHMA post2000		Diptera	Syrphidae	Anasimyia	lineata	11	06	2006	161
Naturbasen		Diptera	Syrphidae	Anasimyia	lineata	25	06	2006	175
Naturbasen		Diptera	Syrphidae	Anasimyia	lineata	29	06	2006	179
Naturbasen		Diptera	Syrphidae	Anasimyia	lineata	30	07	2006	210
Naturbasen		Diptera	Syrphidae	Anasimyia	lineata	02	05	2007	121
Naturbasen		Diptera	Syrphidae	Anasimyia	lineata	02	05	2007	121
Naturbasen		Diptera	Syrphidae	Anasimyia	lineata	17	05	2007	136
Naturbasen		Diptera	Syrphidae	Anasimyia	lineata	03	06	2007	153
Naturbasen		Diptera	Syrphidae	Anasimyia	lineata	03	06	2007	153
Naturbasen		Diptera	Syrphidae	Anasimyia	lineata	03	06	2007	153
Naturbasen		Diptera	Syrphidae	Anasimyia	lineata	16	05	2008	136
Naturbasen		Diptera	Syrphidae	Anasimyia	lineata	16	05	2008	136
Naturbasen		Diptera	Syrphidae	Anasimyia	lineata	16	05	2008	136
Naturbasen		Diptera	Syrphidae	Anasimyia	lineata	16	05	2008	136
Naturbasen		Diptera	Syrphidae	Anasimyia	lineata	20	05	2008	140
Naturbasen		Diptera	Syrphidae	Anasimyia	lineata	20	05	2008	140
Naturbasen		Diptera	Syrphidae	Anasimyia	lineata	21	05	2008	141
Naturbasen		Diptera	Syrphidae	Anasimyia	lineata	21	05	2008	141
Naturbasen		Diptera	Syrphidae	Anasimyia	lineata	22	05	2008	142
Naturbasen		Diptera	Syrphidae	Anasimyia	lineata	23	05	2008	143
Naturbasen		Diptera	Syrphidae	Anasimyia	lineata	24	05	2008	144
Naturbasen		Diptera	Syrphidae	Anasimyia	lineata	24	05	2008	144
Naturbasen		Diptera	Syrphidae	Anasimyia	lineata	25	05	2008	145
Naturbasen		Diptera	Syrphidae	Anasimyia	lineata	25	05	2008	145
Naturbasen		Diptera	Syrphidae	Anasimyia	lineata	27	05	2008	147
Naturbasen		Diptera	Syrphidae	Anasimyia	lineata	27	05	2008	147
Naturbasen		Diptera	Syrphidae	Anasimyia	lineata	28	05	2008	148
Naturbasen		Diptera	Syrphidae	Anasimyia	lineata	30	05	2008	150
Naturbasen		Diptera	Syrphidae	Anasimyia	lineata	31	05	2008	151
Naturbasen		Diptera	Syrphidae	Anasimyia	lineata	02	06	2008	153
Naturbasen		Diptera	Syrphidae	Anasimyia	lineata	03	06	2008	154
Naturbasen		Diptera	Syrphidae	Anasimyia	lineata	03	06	2008	154
Naturbasen		Diptera	Syrphidae	Anasimyia	lineata	04	06	2008	155
Naturbasen		Diptera	Syrphidae	Anasimyia	lineata	07	06	2008	158
Naturbasen		Diptera	Syrphidae	Anasimyia	lineata	15	06	2008	166
Naturbasen		Diptera	Syrphidae	Anasimyia	lineata	25	06	2008	176
Naturbasen		Diptera	Syrphidae	Anasimyia	lineata	03	07	2008	184
Naturbasen		Diptera	Syrphidae	Anasimyia	lineata	09	07	2008	190
Naturbasen		Diptera	Syrphidae	Anasimyia	lineata	05	09	2008	248
Naturbasen		Diptera	Syrphidae	Anasimyia	lineata	28	04	2009	117
Naturbasen		Diptera	Syrphidae	Anasimyia	lineata	02	05	2009	121
Naturbasen		Diptera	Syrphidae	Anasimyia	lineata	16	05	2009	135
Naturbasen		Diptera	Syrphidae	Anasimyia	lineata	17	05	2009	136
Naturbasen		Diptera	Syrphidae	Anasimyia	lineata	25	05	2009	144
NHMA post2000		Diptera	Syrphidae	Anasimyia	lineata	28	05	2009	147
Naturbasen		Diptera	Syrphidae	Anasimyia	lineata	02	06	2009	152
Naturbasen		Diptera	Syrphidae	Anasimyia	lineata	03	06	2009	153
Naturbasen		Diptera	Syrphidae	Anasimyia	lineata	06	06	2009	156
Naturbasen		Diptera	Syrphidae	Anasimyia	lineata	06	06	2009	156
Naturbasen		Diptera	Syrphidae	Anasimyia	lineata	06	06	2009	156
NHMA post2000		Diptera	Syrphidae	Anasimyia	lineata	19	06	2009	169
Naturbasen		Diptera	Syrphidae	Anasimyia	lineata	07	08	2009	218
Naturbasen		Diptera	Syrphidae	Anasimyia	lineata	25	05	2010	144
Naturbasen		Diptera	Syrphidae	Anasimyia	lineata	27	05	2010	146
Naturbasen		Diptera	Syrphidae	Anasimyia	lineata	29	05	2010	148
Naturbasen		Diptera	Syrphidae	Anasimyia	lineata	29	05	2010	148
Naturbasen		Diptera	Syrphidae	Anasimyia	lineata	02	06	2010	152
Naturbasen		Diptera	Syrphidae	Anasimyia	lineata	02	06	2010	152
Naturbasen		Diptera	Syrphidae	Anasimyia	lineata	03	06	2010	153
NHMA post2000		Diptera	Syrphidae	Anasimyia	lineata	04	06	2010	154
Naturbasen		Diptera	Syrphidae	Anasimyia	lineata	04	06	2010	154
Naturbasen		Diptera	Syrphidae	Anasimyia	lineata	08	06	2010	158
Naturbasen		Diptera	Syrphidae	Anasimyia	lineata	12	06	2010	162
Naturbasen		Diptera	Syrphidae	Anasimyia	lineata	12	06	2010	162
Naturbasen		Diptera	Syrphidae	Anasimyia	lineata	14	06	2010	164
Naturbasen		Diptera	Syrphidae	Anasimyia	lineata	14	06	2010	164
Naturbasen		Diptera	Syrphidae	Anasimyia	lineata	17	06	2010	167
Naturbasen		Diptera	Syrphidae	Anasimyia	lineata	23	06	2010	173
Naturbasen		Diptera	Syrphidae	Anasimyia	lineata	26	06	2010	176
Naturbasen		Diptera	Syrphidae	Anasimyia	lineata	26	06	2010	176
Naturbasen		Diptera	Syrphidae	Anasimyia	lineata	30	06	2010	180
Naturbasen		Diptera	Syrphidae	Anasimyia	lineata	17	07	2010	197
Naturbasen		Diptera	Syrphidae	Anasimyia	lineata	01	08	2010	212
Naturbasen		Diptera	Syrphidae	Anasimyia	lineata	25	08	2010	236
Naturbasen		Diptera	Syrphidae	Anasimyia	lineata	30	04	2011	119
Naturbasen		Diptera	Syrphidae	Anasimyia	lineata	08	05	2011	127
Naturbasen		Diptera	Syrphidae	Anasimyia	lineata	10	05	2011	129
Naturbasen		Diptera	Syrphidae	Anasimyia	lineata	11	05	2011	130
Naturbasen		Diptera	Syrphidae	Anasimyia	lineata	12	05	2011	131
Naturbasen		Diptera	Syrphidae	Anasimyia	lineata	13	05	2011	132
Naturbasen		Diptera	Syrphidae	Anasimyia	lineata	17	05	2011	136
Naturbasen		Diptera	Syrphidae	Anasimyia	lineata	18	05	2011	137
Naturbasen		Diptera	Syrphidae	Anasimyia	lineata	20	05	2011	139
Naturbasen		Diptera	Syrphidae	Anasimyia	lineata	22	05	2011	141
Naturbasen		Diptera	Syrphidae	Anasimyia	lineata	23	05	2011	142
Naturbasen		Diptera	Syrphidae	Anasimyia	lineata	30	05	2011	149
Naturbasen		Diptera	Syrphidae	Anasimyia	lineata	01	06	2011	151
Naturbasen		Diptera	Syrphidae	Anasimyia	lineata	02	06	2011	152
Naturbasen		Diptera	Syrphidae	Anasimyia	lineata	05	06	2011	155
Naturbasen		Diptera	Syrphidae	Anasimyia	lineata	06	06	2011	156
Naturbasen		Diptera	Syrphidae	Anasimyia	lineata	10	06	2011	160
Naturbasen		Diptera	Syrphidae	Anasimyia	lineata	12	06	2011	162
Naturbasen		Diptera	Syrphidae	Anasimyia	lineata	14	06	2011	164
Naturbasen		Diptera	Syrphidae	Anasimyia	lineata	16	06	2011	166
Naturbasen		Diptera	Syrphidae	Anasimyia	lineata	18	06	2011	168
Naturbasen		Diptera	Syrphidae	Anasimyia	lineata	26	06	2011	176
Naturbasen		Diptera	Syrphidae	Anasimyia	lineata	28	06	2011	178
Naturbasen		Diptera	Syrphidae	Anasimyia	lineata	29	06	2011	179
Naturbasen		Diptera	Syrphidae	Anasimyia	lineata	08	07	2011	188
Naturbasen		Diptera	Syrphidae	Anasimyia	lineata	12	08	2011	223
Naturbasen		Diptera	Syrphidae	Anasimyia	lineata	17	05	2012	137
Naturbasen		Diptera	Syrphidae	Anasimyia	lineata	21	05	2012	141
Naturbasen		Diptera	Syrphidae	Anasimyia	lineata	27	05	2012	147
Naturbasen		Diptera	Syrphidae	Anasimyia	lineata	27	05	2012	147
Naturbasen		Diptera	Syrphidae	Anasimyia	lineata	27	05	2012	147
Naturbasen		Diptera	Syrphidae	Anasimyia	lineata	28	05	2012	148
Naturbasen		Diptera	Syrphidae	Anasimyia	lineata	02	06	2012	153
Naturbasen		Diptera	Syrphidae	Anasimyia	lineata	03	06	2012	154
Naturbasen		Diptera	Syrphidae	Anasimyia	lineata	20	06	2012	171
Naturbasen		Diptera	Syrphidae	Anasimyia	lineata	21	06	2012	172
Naturbasen		Diptera	Syrphidae	Anasimyia	lineata	21	06	2012	172
Naturbasen		Diptera	Syrphidae	Anasimyia	lineata	17	07	2012	198
Naturbasen		Diptera	Syrphidae	Anasimyia	lineata	19	07	2012	200
Naturbasen		Diptera	Syrphidae	Anasimyia	lineata	22	07	2012	203
Naturbasen		Diptera	Syrphidae	Anasimyia	lineata	04	08	2012	216
Naturbasen		Diptera	Syrphidae	Anasimyia	lineata	17	05	2013	136
Naturbasen		Diptera	Syrphidae	Anasimyia	lineata	24	05	2013	143
Naturbasen		Diptera	Syrphidae	Anasimyia	lineata	27	05	2013	146
Naturbasen		Diptera	Syrphidae	Anasimyia	lineata	27	05	2013	146
Naturbasen		Diptera	Syrphidae	Anasimyia	lineata	28	05	2013	147
Naturbasen		Diptera	Syrphidae	Anasimyia	lineata	28	05	2013	147
Naturbasen		Diptera	Syrphidae	Anasimyia	lineata	30	05	2013	149
Naturbasen		Diptera	Syrphidae	Anasimyia	lineata	30	05	2013	149
Naturbasen		Diptera	Syrphidae	Anasimyia	lineata	30	05	2013	149
Naturbasen		Diptera	Syrphidae	Anasimyia	lineata	30	05	2013	149
Naturbasen		Diptera	Syrphidae	Anasimyia	lineata	02	06	2013	152
Naturbasen		Diptera	Syrphidae	Anasimyia	lineata	03	06	2013	153
Naturbasen		Diptera	Syrphidae	Anasimyia	lineata	07	06	2013	157
Naturbasen		Diptera	Syrphidae	Anasimyia	lineata	07	06	2013	157
Naturbasen		Diptera	Syrphidae	Anasimyia	lineata	09	06	2013	159
Naturbasen		Diptera	Syrphidae	Anasimyia	lineata	10	06	2013	160
Naturbasen		Diptera	Syrphidae	Anasimyia	lineata	10	06	2013	160
Naturbasen		Diptera	Syrphidae	Anasimyia	lineata	28	06	2013	178
Naturbasen		Diptera	Syrphidae	Anasimyia	lineata	30	06	2013	180
Naturbasen		Diptera	Syrphidae	Anasimyia	lineata	30	06	2013	180
Naturbasen		Diptera	Syrphidae	Anasimyia	lineata	07	07	2013	187
Naturbasen		Diptera	Syrphidae	Anasimyia	lineata	15	07	2013	195
Naturbasen		Diptera	Syrphidae	Anasimyia	lineata	20	07	2013	200
Naturbasen		Diptera	Syrphidae	Anasimyia	lineata	25	07	2013	205
Naturbasen		Diptera	Syrphidae	Anasimyia	lineata	20	05	2014	139
Naturbasen		Diptera	Syrphidae	Anasimyia	lineata	22	05	2014	141
Naturbasen		Diptera	Syrphidae	Anasimyia	lineata	22	05	2014	141
Naturbasen		Diptera	Syrphidae	Anasimyia	lineata	25	05	2014	144
Naturbasen		Diptera	Syrphidae	Anasimyia	lineata	26	05	2014	145
Naturbasen		Diptera	Syrphidae	Anasimyia	lineata	26	05	2014	145
Naturbasen		Diptera	Syrphidae	Anasimyia	lineata	27	05	2014	146
Naturbasen		Diptera	Syrphidae	Anasimyia	lineata	29	05	2014	148
Naturbasen		Diptera	Syrphidae	Anasimyia	lineata	29	05	2014	148
Naturbasen		Diptera	Syrphidae	Anasimyia	lineata	29	05	2014	148
Naturbasen		Diptera	Syrphidae	Anasimyia	lineata	31	05	2014	150
Naturbasen		Diptera	Syrphidae	Anasimyia	lineata	31	05	2014	150
Naturbasen		Diptera	Syrphidae	Anasimyia	lineata	01	06	2014	151
Naturbasen		Diptera	Syrphidae	Anasimyia	lineata	01	06	2014	151
Naturbasen		Diptera	Syrphidae	Anasimyia	lineata	03	06	2014	153
Naturbasen		Diptera	Syrphidae	Anasimyia	lineata	06	06	2014	156
Naturbasen		Diptera	Syrphidae	Anasimyia	lineata	06	06	2014	156
Naturbasen		Diptera	Syrphidae	Anasimyia	lineata	08	06	2014	158
Naturbasen		Diptera	Syrphidae	Anasimyia	lineata	08	06	2014	158
Naturbasen		Diptera	Syrphidae	Anasimyia	lineata	09	06	2014	159
Naturbasen		Diptera	Syrphidae	Anasimyia	lineata	10	06	2014	160
Naturbasen		Diptera	Syrphidae	Anasimyia	lineata	13	06	2014	163
Naturbasen		Diptera	Syrphidae	Anasimyia	lineata	14	06	2014	164
Naturbasen		Diptera	Syrphidae	Anasimyia	lineata	15	06	2014	165
Naturbasen		Diptera	Syrphidae	Anasimyia	lineata	15	06	2014	165
Naturbasen		Diptera	Syrphidae	Anasimyia	lineata	17	06	2014	167
Naturbasen		Diptera	Syrphidae	Anasimyia	lineata	23	06	2014	173
Naturbasen		Diptera	Syrphidae	Anasimyia	lineata	24	06	2014	174
Naturbasen		Diptera	Syrphidae	Anasimyia	lineata	24	06	2014	174
Naturbasen		Diptera	Syrphidae	Anasimyia	lineata	25	06	2014	175
Naturbasen		Diptera	Syrphidae	Anasimyia	lineata	25	06	2014	175
Naturbasen		Diptera	Syrphidae	Anasimyia	lineata	25	06	2014	175
Naturbasen		Diptera	Syrphidae	Anasimyia	lineata	25	06	2014	175
Naturbasen		Diptera	Syrphidae	Anasimyia	lineata	28	06	2014	178
Naturbasen		Diptera	Syrphidae	Anasimyia	lineata	28	06	2014	178
Naturbasen		Diptera	Syrphidae	Anasimyia	lineata	02	07	2014	182
Naturbasen		Diptera	Syrphidae	Anasimyia	lineata	31	07	2014	211
NHMA post2000		Diptera	Syrphidae	Anasimyia	lineata	14	05	2015	133
Naturbasen		Diptera	Syrphidae	Anasimyia	lineata	15	05	2015	134
Naturbasen		Diptera	Syrphidae	Anasimyia	lineata	17	05	2015	136
Naturbasen		Diptera	Syrphidae	Anasimyia	lineata	20	05	2015	139
Naturbasen		Diptera	Syrphidae	Anasimyia	lineata	21	05	2015	140
Naturbasen		Diptera	Syrphidae	Anasimyia	lineata	21	05	2015	140
Naturbasen		Diptera	Syrphidae	Anasimyia	lineata	21	05	2015	140
Naturbasen		Diptera	Syrphidae	Anasimyia	lineata	23	05	2015	142
Naturbasen		Diptera	Syrphidae	Anasimyia	lineata	26	05	2015	145
Naturbasen		Diptera	Syrphidae	Anasimyia	lineata	29	05	2015	148
Naturbasen		Diptera	Syrphidae	Anasimyia	lineata	31	05	2015	150
Naturbasen		Diptera	Syrphidae	Anasimyia	lineata	03	06	2015	153
Naturbasen		Diptera	Syrphidae	Anasimyia	lineata	03	06	2015	153
Naturbasen		Diptera	Syrphidae	Anasimyia	lineata	03	06	2015	153
Naturbasen		Diptera	Syrphidae	Anasimyia	lineata	05	06	2015	155
Naturbasen		Diptera	Syrphidae	Anasimyia	lineata	09	06	2015	159
Naturbasen		Diptera	Syrphidae	Anasimyia	lineata	09	06	2015	159
Naturbasen		Diptera	Syrphidae	Anasimyia	lineata	12	06	2015	162
Naturbasen		Diptera	Syrphidae	Anasimyia	lineata	12	06	2015	162
Naturbasen		Diptera	Syrphidae	Anasimyia	lineata	14	06	2015	164
Naturbasen		Diptera	Syrphidae	Anasimyia	lineata	26	06	2015	176
Naturbasen		Diptera	Syrphidae	Anasimyia	lineata	30	06	2015	180
Naturbasen		Diptera	Syrphidae	Anasimyia	lineata	16	07	2015	196
Naturbasen		Diptera	Syrphidae	Anasimyia	lineata	27	07	2015	207
Naturbasen		Diptera	Syrphidae	Anasimyia	lineata	01	08	2015	212
Naturbasen		Diptera	Syrphidae	Anasimyia	lineata	14	08	2015	225
Naturbasen		Diptera	Syrphidae	Anasimyia	lineata	21	08	2015	232
Naturbasen		Diptera	Syrphidae	Anasimyia	lineata	16	05	2016	136
Naturbasen		Diptera	Syrphidae	Anasimyia	lineata	22	05	2016	142
Naturbasen		Diptera	Syrphidae	Anasimyia	lineata	24	05	2016	144
Naturbasen		Diptera	Syrphidae	Anasimyia	lineata	26	05	2016	146
Naturbasen		Diptera	Syrphidae	Anasimyia	lineata	27	05	2016	147
Naturbasen		Diptera	Syrphidae	Anasimyia	lineata	29	05	2016	149
Naturbasen		Diptera	Syrphidae	Anasimyia	lineata	29	05	2016	149
Naturbasen		Diptera	Syrphidae	Anasimyia	lineata	29	05	2016	149
Naturbasen		Diptera	Syrphidae	Anasimyia	lineata	29	05	2016	149
Naturbasen		Diptera	Syrphidae	Anasimyia	lineata	30	05	2016	150
Naturbasen		Diptera	Syrphidae	Anasimyia	lineata	01	06	2016	152
Naturbasen		Diptera	Syrphidae	Anasimyia	lineata	01	06	2016	152
Naturbasen		Diptera	Syrphidae	Anasimyia	lineata	02	06	2016	153
Naturbasen		Diptera	Syrphidae	Anasimyia	lineata	02	06	2016	153
Naturbasen		Diptera	Syrphidae	Anasimyia	lineata	02	06	2016	153
Naturbasen		Diptera	Syrphidae	Anasimyia	lineata	04	06	2016	155
Naturbasen		Diptera	Syrphidae	Anasimyia	lineata	05	06	2016	156
Naturbasen		Diptera	Syrphidae	Anasimyia	lineata	12	06	2016	163
Naturbasen		Diptera	Syrphidae	Anasimyia	lineata	15	06	2016	166
Naturbasen		Diptera	Syrphidae	Anasimyia	lineata	21	06	2016	172
Naturbasen		Diptera	Syrphidae	Anasimyia	lineata	03	07	2016	184
Naturbasen		Diptera	Syrphidae	Anasimyia	lineata	14	07	2016	195
Naturbasen		Diptera	Syrphidae	Anasimyia	lineata	24	07	2016	205
Naturbasen		Diptera	Syrphidae	Anasimyia	lineata	04	08	2016	216
Naturbasen		Diptera	Syrphidae	Anasimyia	lineata	14	05	2017	133
Naturbasen		Diptera	Syrphidae	Anasimyia	lineata	17	05	2017	136
Naturbasen		Diptera	Syrphidae	Anasimyia	lineata	20	05	2017	139
Naturbasen		Diptera	Syrphidae	Anasimyia	lineata	21	05	2017	140
Naturbasen		Diptera	Syrphidae	Anasimyia	lineata	23	05	2017	142
Naturbasen		Diptera	Syrphidae	Anasimyia	lineata	25	05	2017	144
Naturbasen		Diptera	Syrphidae	Anasimyia	lineata	26	05	2017	145
Naturbasen		Diptera	Syrphidae	Anasimyia	lineata	26	05	2017	145
Naturbasen		Diptera	Syrphidae	Anasimyia	lineata	26	05	2017	145
Naturbasen		Diptera	Syrphidae	Anasimyia	lineata	28	05	2017	147
Naturbasen		Diptera	Syrphidae	Anasimyia	lineata	28	05	2017	147
Naturbasen		Diptera	Syrphidae	Anasimyia	lineata	29	05	2017	148
Naturbasen		Diptera	Syrphidae	Anasimyia	lineata	30	05	2017	149
Naturbasen		Diptera	Syrphidae	Anasimyia	lineata	30	05	2017	149
Naturbasen		Diptera	Syrphidae	Anasimyia	lineata	01	06	2017	151
Naturbasen		Diptera	Syrphidae	Anasimyia	lineata	01	06	2017	151
Naturbasen		Diptera	Syrphidae	Anasimyia	lineata	02	06	2017	152
Naturbasen		Diptera	Syrphidae	Anasimyia	lineata	02	06	2017	152
Naturbasen		Diptera	Syrphidae	Anasimyia	lineata	03	06	2017	153
Naturbasen		Diptera	Syrphidae	Anasimyia	lineata	03	06	2017	153
Naturbasen		Diptera	Syrphidae	Anasimyia	lineata	05	06	2017	155
Naturbasen		Diptera	Syrphidae	Anasimyia	lineata	05	06	2017	155
Naturbasen		Diptera	Syrphidae	Anasimyia	lineata	08	06	2017	158
Naturbasen		Diptera	Syrphidae	Anasimyia	lineata	08	06	2017	158
Naturbasen		Diptera	Syrphidae	Anasimyia	lineata	09	06	2017	159
Naturbasen		Diptera	Syrphidae	Anasimyia	lineata	09	06	2017	159
Naturbasen		Diptera	Syrphidae	Anasimyia	lineata	10	06	2017	160
Naturbasen		Diptera	Syrphidae	Anasimyia	lineata	11	06	2017	161
Naturbasen		Diptera	Syrphidae	Anasimyia	lineata	12	06	2017	162
Naturbasen		Diptera	Syrphidae	Anasimyia	lineata	13	06	2017	163
Naturbasen		Diptera	Syrphidae	Anasimyia	lineata	15	06	2017	165
Naturbasen		Diptera	Syrphidae	Anasimyia	lineata	15	06	2017	165
Naturbasen		Diptera	Syrphidae	Anasimyia	lineata	15	06	2017	165
Naturbasen		Diptera	Syrphidae	Anasimyia	lineata	16	06	2017	166
Naturbasen		Diptera	Syrphidae	Anasimyia	lineata	16	06	2017	166
Naturbasen		Diptera	Syrphidae	Anasimyia	lineata	20	06	2017	170
Naturbasen		Diptera	Syrphidae	Anasimyia	lineata	24	06	2017	174
Naturbasen		Diptera	Syrphidae	Anasimyia	lineata	24	06	2017	174
Naturbasen		Diptera	Syrphidae	Anasimyia	lineata	28	06	2017	178
Naturbasen		Diptera	Syrphidae	Anasimyia	lineata	03	07	2017	183
Naturbasen		Diptera	Syrphidae	Anasimyia	lineata	04	07	2017	184
Naturbasen		Diptera	Syrphidae	Anasimyia	lineata	05	07	2017	185
Naturbasen		Diptera	Syrphidae	Anasimyia	lineata	24	07	2017	204
Naturbasen		Diptera	Syrphidae	Anasimyia	lineata	24	07	2017	204
Naturbasen		Diptera	Syrphidae	Anasimyia	lineata	10	08	2017	221
Naturbasen		Diptera	Syrphidae	Anasimyia	lineata	25	08	2017	236
Naturbasen		Diptera	Syrphidae	Anasimyia	lineata	09	05	2018	128
Naturbasen		Diptera	Syrphidae	Anasimyia	lineata	12	05	2018	131
Naturbasen		Diptera	Syrphidae	Anasimyia	lineata	12	05	2018	131
Naturbasen		Diptera	Syrphidae	Anasimyia	lineata	12	05	2018	131
Naturbasen		Diptera	Syrphidae	Anasimyia	lineata	13	05	2018	132
Naturbasen		Diptera	Syrphidae	Anasimyia	lineata	14	05	2018	133
Naturbasen		Diptera	Syrphidae	Anasimyia	lineata	16	05	2018	135
Naturbasen		Diptera	Syrphidae	Anasimyia	lineata	16	05	2018	135
Naturbasen		Diptera	Syrphidae	Anasimyia	lineata	16	05	2018	135
Naturbasen		Diptera	Syrphidae	Anasimyia	lineata	17	05	2018	136
Naturbasen		Diptera	Syrphidae	Anasimyia	lineata	17	05	2018	136
Naturbasen		Diptera	Syrphidae	Anasimyia	lineata	17	05	2018	136
Naturbasen		Diptera	Syrphidae	Anasimyia	lineata	19	05	2018	138
Naturbasen		Diptera	Syrphidae	Anasimyia	lineata	19	05	2018	138
Naturbasen		Diptera	Syrphidae	Anasimyia	lineata	19	05	2018	138
Naturbasen		Diptera	Syrphidae	Anasimyia	lineata	19	05	2018	138
Naturbasen		Diptera	Syrphidae	Anasimyia	lineata	20	05	2018	139
Naturbasen		Diptera	Syrphidae	Anasimyia	lineata	20	05	2018	139
Naturbasen		Diptera	Syrphidae	Anasimyia	lineata	20	05	2018	139
Naturbasen		Diptera	Syrphidae	Anasimyia	lineata	20	05	2018	139
Naturbasen		Diptera	Syrphidae	Anasimyia	lineata	20	05	2018	139
Naturbasen		Diptera	Syrphidae	Anasimyia	lineata	20	05	2018	139
Naturbasen		Diptera	Syrphidae	Anasimyia	lineata	20	05	2018	139
Naturbasen		Diptera	Syrphidae	Anasimyia	lineata	21	05	2018	140
Naturbasen		Diptera	Syrphidae	Anasimyia	lineata	21	05	2018	140
Naturbasen		Diptera	Syrphidae	Anasimyia	lineata	21	05	2018	140
Naturbasen		Diptera	Syrphidae	Anasimyia	lineata	21	05	2018	140
Naturbasen		Diptera	Syrphidae	Anasimyia	lineata	21	05	2018	140
Naturbasen		Diptera	Syrphidae	Anasimyia	lineata	22	05	2018	141
Naturbasen		Diptera	Syrphidae	Anasimyia	lineata	22	05	2018	141
Naturbasen		Diptera	Syrphidae	Anasimyia	lineata	22	05	2018	141
Naturbasen		Diptera	Syrphidae	Anasimyia	lineata	22	05	2018	141
Naturbasen		Diptera	Syrphidae	Anasimyia	lineata	24	05	2018	143
Naturbasen		Diptera	Syrphidae	Anasimyia	lineata	24	05	2018	143
Naturbasen		Diptera	Syrphidae	Anasimyia	lineata	26	05	2018	145
Naturbasen		Diptera	Syrphidae	Anasimyia	lineata	28	05	2018	147
Naturbasen		Diptera	Syrphidae	Anasimyia	lineata	28	05	2018	147
Naturbasen		Diptera	Syrphidae	Anasimyia	lineata	29	05	2018	148
Naturbasen		Diptera	Syrphidae	Anasimyia	lineata	29	05	2018	148
Naturbasen		Diptera	Syrphidae	Anasimyia	lineata	30	05	2018	149
Naturbasen		Diptera	Syrphidae	Anasimyia	lineata	31	05	2018	150
Naturbasen		Diptera	Syrphidae	Anasimyia	lineata	02	06	2018	152
Naturbasen		Diptera	Syrphidae	Anasimyia	lineata	03	06	2018	153
Naturbasen		Diptera	Syrphidae	Anasimyia	lineata	03	06	2018	153
Naturbasen		Diptera	Syrphidae	Anasimyia	lineata	03	06	2018	153
Naturbasen		Diptera	Syrphidae	Anasimyia	lineata	03	06	2018	153
Naturbasen		Diptera	Syrphidae	Anasimyia	lineata	04	06	2018	154
Naturbasen		Diptera	Syrphidae	Anasimyia	lineata	06	06	2018	156
Naturbasen		Diptera	Syrphidae	Anasimyia	lineata	06	06	2018	156
Naturbasen		Diptera	Syrphidae	Anasimyia	lineata	07	06	2018	157
Naturbasen		Diptera	Syrphidae	Anasimyia	lineata	08	06	2018	158
Naturbasen		Diptera	Syrphidae	Anasimyia	lineata	15	06	2018	165
Naturbasen		Diptera	Syrphidae	Anasimyia	lineata	16	06	2018	166
Naturbasen		Diptera	Syrphidae	Anasimyia	lineata	16	06	2018	166
Naturbasen		Diptera	Syrphidae	Anasimyia	lineata	19	06	2018	169
Naturbasen		Diptera	Syrphidae	Anasimyia	lineata	20	06	2018	170
Naturbasen		Diptera	Syrphidae	Anasimyia	lineata	22	06	2018	172
Naturbasen		Diptera	Syrphidae	Anasimyia	lineata	22	06	2018	172
Naturbasen		Diptera	Syrphidae	Anasimyia	lineata	24	06	2018	174
Naturbasen		Diptera	Syrphidae	Anasimyia	lineata	24	06	2018	174
Naturbasen		Diptera	Syrphidae	Anasimyia	lineata	26	06	2018	176
Naturbasen		Diptera	Syrphidae	Anasimyia	lineata	14	08	2018	225
Naturbasen		Diptera	Syrphidae	Anasimyia	lineata	19	08	2018	230

## Sheet: Arctophila superbiens
Raw data													Statistical data
SOURCE	CATALOG	ORDER	FAMILY	GENUS	SPECIES	Day	Month	Year	DOY				Year	10th percentile obs			Output: regression analysis
Naturbasen		Diptera	Syrphidae	Arctophila	superbiens	04	08	1995	215				1999	214.6			Regression Statistics
Naturbasen		Diptera	Syrphidae	Arctophila	superbiens	01	08	1999	212				2007	179.4			Multiple R	0.212136
Naturbasen		Diptera	Syrphidae	Arctophila	superbiens	14	08	1999	225				2008	225.6			R Square	0.0450018
Naturbasen		Diptera	Syrphidae	Arctophila	superbiens	01	09	1999	243				2009	223.5			Adjusted R Square	-0.0418162
Naturbasen		Diptera	Syrphidae	Arctophila	superbiens	01	09	1999	243				2010	209.2			Standard Error	13.3759
Naturbasen		Diptera	Syrphidae	Arctophila	superbiens	05	09	2003	247				2011	214.3			Observations	13
Naturbasen		Diptera	Syrphidae	Arctophila	superbiens	23	09	2005	265				2012	218.4
Naturbasen		Diptera	Syrphidae	Arctophila	superbiens	05	10	2005	277				2013	222			ANOVA
Naturbasen		Diptera	Syrphidae	Arctophila	superbiens	11	08	2006	222				2014	208.3				df	SS	MS	F	Significance F
Naturbasen		Diptera	Syrphidae	Arctophila	superbiens	05	09	2006	247				2015	225.6			Regression	1	92.7395	92.7395	0.518346	0.486565
Naturbasen		Diptera	Syrphidae	Arctophila	superbiens	23	06	2007	173				2016	223			Residual	11	1968.06	178.914
Naturbasen		Diptera	Syrphidae	Arctophila	superbiens	23	06	2007	173				2017	226.9			Total	12	2060.8
Naturbasen		Diptera	Syrphidae	Arctophila	superbiens	01	07	2007	181				2018	202.7
Naturbasen		Diptera	Syrphidae	Arctophila	superbiens	24	08	2007	235									Coefficients	Standard Error	t Stat	p-value	Lower 95%	Upper 95%	Lower 95.0%	Upper 95.0%
Naturbasen		Diptera	Syrphidae	Arctophila	superbiens	27	08	2007	238								Intercept	-883.117	1525.09	-0.57906	0.574215	-4239.81	2473.57	-4239.81	2473.57
Naturbasen		Diptera	Syrphidae	Arctophila	superbiens	09	09	2007	251								X Variable 1	0.545872	0.758196	0.719963	0.486565	-1.1229	2.21465	-1.1229	2.21465
Naturbasen		Diptera	Syrphidae	Arctophila	superbiens	09	09	2007	251
Naturbasen		Diptera	Syrphidae	Arctophila	superbiens	23	09	2007	265
Naturbasen		Diptera	Syrphidae	Arctophila	superbiens	06	10	2007	278
Naturbasen		Diptera	Syrphidae	Arctophila	superbiens	07	10	2007	279
Naturbasen		Diptera	Syrphidae	Arctophila	superbiens	10	10	2007	282
Naturbasen		Diptera	Syrphidae	Arctophila	superbiens	13	08	2008	225
Naturbasen		Diptera	Syrphidae	Arctophila	superbiens	15	08	2008	227
Naturbasen		Diptera	Syrphidae	Arctophila	superbiens	15	08	2008	227
Naturbasen		Diptera	Syrphidae	Arctophila	superbiens	16	08	2008	228
Naturbasen		Diptera	Syrphidae	Arctophila	superbiens	11	09	2008	254
Naturbasen		Diptera	Syrphidae	Arctophila	superbiens	21	07	2009	201
Naturbasen		Diptera	Syrphidae	Arctophila	superbiens	07	08	2009	218
Naturbasen		Diptera	Syrphidae	Arctophila	superbiens	18	08	2009	229
Naturbasen		Diptera	Syrphidae	Arctophila	superbiens	20	08	2009	231
Naturbasen		Diptera	Syrphidae	Arctophila	superbiens	23	08	2009	234
Naturbasen		Diptera	Syrphidae	Arctophila	superbiens	24	08	2009	235
Naturbasen		Diptera	Syrphidae	Arctophila	superbiens	26	08	2009	237
Naturbasen		Diptera	Syrphidae	Arctophila	superbiens	30	08	2009	241
Naturbasen		Diptera	Syrphidae	Arctophila	superbiens	01	09	2009	243
Naturbasen		Diptera	Syrphidae	Arctophila	superbiens	14	09	2009	256
Naturbasen		Diptera	Syrphidae	Arctophila	superbiens	16	09	2009	258
Naturbasen		Diptera	Syrphidae	Arctophila	superbiens	19	09	2009	261
Naturbasen		Diptera	Syrphidae	Arctophila	superbiens	20	09	2009	262
Naturbasen		Diptera	Syrphidae	Arctophila	superbiens	27	09	2009	269
Naturbasen		Diptera	Syrphidae	Arctophila	superbiens	01	10	2009	273
Naturbasen		Diptera	Syrphidae	Arctophila	superbiens	09	10	2009	281
Naturbasen		Diptera	Syrphidae	Arctophila	superbiens	05	06	2010	155
Naturbasen		Diptera	Syrphidae	Arctophila	superbiens	25	07	2010	205
Naturbasen		Diptera	Syrphidae	Arctophila	superbiens	01	08	2010	212
Naturbasen		Diptera	Syrphidae	Arctophila	superbiens	02	08	2010	213
Naturbasen		Diptera	Syrphidae	Arctophila	superbiens	10	08	2010	221
Naturbasen		Diptera	Syrphidae	Arctophila	superbiens	14	08	2010	225
Naturbasen		Diptera	Syrphidae	Arctophila	superbiens	21	08	2010	232
Naturbasen		Diptera	Syrphidae	Arctophila	superbiens	21	08	2010	232
Naturbasen		Diptera	Syrphidae	Arctophila	superbiens	04	09	2010	246
Naturbasen		Diptera	Syrphidae	Arctophila	superbiens	04	09	2010	246
Naturbasen		Diptera	Syrphidae	Arctophila	superbiens	13	09	2010	255
Naturbasen		Diptera	Syrphidae	Arctophila	superbiens	19	09	2010	261
Naturbasen		Diptera	Syrphidae	Arctophila	superbiens	23	09	2010	265
Naturbasen		Diptera	Syrphidae	Arctophila	superbiens	25	09	2010	267
Naturbasen		Diptera	Syrphidae	Arctophila	superbiens	28	09	2010	270
Naturbasen		Diptera	Syrphidae	Arctophila	superbiens	30	09	2010	272
Naturbasen		Diptera	Syrphidae	Arctophila	superbiens	01	10	2010	273
Naturbasen		Diptera	Syrphidae	Arctophila	superbiens	09	10	2010	281
Naturbasen		Diptera	Syrphidae	Arctophila	superbiens	10	10	2010	282
Naturbasen		Diptera	Syrphidae	Arctophila	superbiens	21	07	2011	201
Naturbasen		Diptera	Syrphidae	Arctophila	superbiens	09	08	2011	220
Naturbasen		Diptera	Syrphidae	Arctophila	superbiens	13	08	2011	224
Naturbasen		Diptera	Syrphidae	Arctophila	superbiens	14	08	2011	225
Naturbasen		Diptera	Syrphidae	Arctophila	superbiens	21	08	2011	232
Naturbasen		Diptera	Syrphidae	Arctophila	superbiens	23	08	2011	234
Naturbasen		Diptera	Syrphidae	Arctophila	superbiens	28	08	2011	239
Naturbasen		Diptera	Syrphidae	Arctophila	superbiens	28	08	2011	239
Naturbasen		Diptera	Syrphidae	Arctophila	superbiens	11	09	2011	253
Naturbasen		Diptera	Syrphidae	Arctophila	superbiens	17	07	2012	198
Naturbasen		Diptera	Syrphidae	Arctophila	superbiens	10	08	2012	222
Naturbasen		Diptera	Syrphidae	Arctophila	superbiens	10	08	2012	222
Naturbasen		Diptera	Syrphidae	Arctophila	superbiens	12	08	2012	224
Naturbasen		Diptera	Syrphidae	Arctophila	superbiens	17	08	2012	229
Naturbasen		Diptera	Syrphidae	Arctophila	superbiens	25	08	2012	237
Naturbasen		Diptera	Syrphidae	Arctophila	superbiens	27	08	2012	239
Naturbasen		Diptera	Syrphidae	Arctophila	superbiens	29	08	2012	241
Naturbasen		Diptera	Syrphidae	Arctophila	superbiens	03	09	2012	246
Naturbasen		Diptera	Syrphidae	Arctophila	superbiens	03	09	2012	246
Naturbasen		Diptera	Syrphidae	Arctophila	superbiens	08	09	2012	251
Naturbasen		Diptera	Syrphidae	Arctophila	superbiens	11	09	2012	254
Naturbasen		Diptera	Syrphidae	Arctophila	superbiens	13	09	2012	256
Naturbasen		Diptera	Syrphidae	Arctophila	superbiens	16	09	2012	259
Naturbasen		Diptera	Syrphidae	Arctophila	superbiens	19	09	2012	262
Naturbasen		Diptera	Syrphidae	Arctophila	superbiens	19	09	2012	262
Naturbasen		Diptera	Syrphidae	Arctophila	superbiens	29	09	2012	272
Naturbasen		Diptera	Syrphidae	Arctophila	superbiens	04	10	2012	277
Naturbasen		Diptera	Syrphidae	Arctophila	superbiens	06	10	2012	279
Naturbasen		Diptera	Syrphidae	Arctophila	superbiens	09	10	2012	282
Naturbasen		Diptera	Syrphidae	Arctophila	superbiens	12	10	2012	285
Naturbasen		Diptera	Syrphidae	Arctophila	superbiens	24	07	2013	204
Naturbasen		Diptera	Syrphidae	Arctophila	superbiens	24	07	2013	204
Naturbasen		Diptera	Syrphidae	Arctophila	superbiens	04	08	2013	215
Naturbasen		Diptera	Syrphidae	Arctophila	superbiens	10	08	2013	221
Naturbasen		Diptera	Syrphidae	Arctophila	superbiens	10	08	2013	221
Naturbasen		Diptera	Syrphidae	Arctophila	superbiens	11	08	2013	222
Naturbasen		Diptera	Syrphidae	Arctophila	superbiens	11	08	2013	222
Naturbasen		Diptera	Syrphidae	Arctophila	superbiens	11	08	2013	222
Naturbasen		Diptera	Syrphidae	Arctophila	superbiens	15	08	2013	226
Naturbasen		Diptera	Syrphidae	Arctophila	superbiens	16	08	2013	227
Naturbasen		Diptera	Syrphidae	Arctophila	superbiens	21	08	2013	232
Naturbasen		Diptera	Syrphidae	Arctophila	superbiens	22	08	2013	233
Naturbasen		Diptera	Syrphidae	Arctophila	superbiens	24	08	2013	235
Naturbasen		Diptera	Syrphidae	Arctophila	superbiens	29	08	2013	240
Naturbasen		Diptera	Syrphidae	Arctophila	superbiens	29	08	2013	240
Naturbasen		Diptera	Syrphidae	Arctophila	superbiens	31	08	2013	242
Naturbasen		Diptera	Syrphidae	Arctophila	superbiens	01	09	2013	243
Naturbasen		Diptera	Syrphidae	Arctophila	superbiens	03	09	2013	245
Naturbasen		Diptera	Syrphidae	Arctophila	superbiens	04	09	2013	246
Naturbasen		Diptera	Syrphidae	Arctophila	superbiens	06	09	2013	248
Naturbasen		Diptera	Syrphidae	Arctophila	superbiens	07	09	2013	249
Naturbasen		Diptera	Syrphidae	Arctophila	superbiens	11	09	2013	253
Naturbasen		Diptera	Syrphidae	Arctophila	superbiens	19	09	2013	261
Naturbasen		Diptera	Syrphidae	Arctophila	superbiens	08	10	2013	280
Naturbasen		Diptera	Syrphidae	Arctophila	superbiens	11	10	2013	283
Naturbasen		Diptera	Syrphidae	Arctophila	superbiens	12	10	2013	284
Naturbasen		Diptera	Syrphidae	Arctophila	superbiens	16	10	2013	288
Naturbasen		Diptera	Syrphidae	Arctophila	superbiens	15	07	2014	195
Naturbasen		Diptera	Syrphidae	Arctophila	superbiens	22	07	2014	202
Naturbasen		Diptera	Syrphidae	Arctophila	superbiens	31	07	2014	211
Naturbasen		Diptera	Syrphidae	Arctophila	superbiens	31	07	2014	211
Naturbasen		Diptera	Syrphidae	Arctophila	superbiens	07	08	2014	218
Naturbasen		Diptera	Syrphidae	Arctophila	superbiens	08	08	2014	219
Naturbasen		Diptera	Syrphidae	Arctophila	superbiens	11	08	2014	222
Naturbasen		Diptera	Syrphidae	Arctophila	superbiens	16	08	2014	227
Naturbasen		Diptera	Syrphidae	Arctophila	superbiens	18	08	2014	229
Naturbasen		Diptera	Syrphidae	Arctophila	superbiens	22	08	2014	233
Naturbasen		Diptera	Syrphidae	Arctophila	superbiens	01	09	2014	243
Naturbasen		Diptera	Syrphidae	Arctophila	superbiens	02	09	2014	244
Naturbasen		Diptera	Syrphidae	Arctophila	superbiens	06	09	2014	248
Naturbasen		Diptera	Syrphidae	Arctophila	superbiens	07	09	2014	249
Naturbasen		Diptera	Syrphidae	Arctophila	superbiens	07	09	2014	249
Naturbasen		Diptera	Syrphidae	Arctophila	superbiens	15	09	2014	257
Naturbasen		Diptera	Syrphidae	Arctophila	superbiens	18	09	2014	260
Naturbasen		Diptera	Syrphidae	Arctophila	superbiens	20	09	2014	262
Naturbasen		Diptera	Syrphidae	Arctophila	superbiens	27	09	2014	269
Naturbasen		Diptera	Syrphidae	Arctophila	superbiens	05	10	2014	277
Naturbasen		Diptera	Syrphidae	Arctophila	superbiens	04	06	2015	154
Naturbasen		Diptera	Syrphidae	Arctophila	superbiens	09	08	2015	220
Naturbasen		Diptera	Syrphidae	Arctophila	superbiens	14	08	2015	225
Naturbasen		Diptera	Syrphidae	Arctophila	superbiens	15	08	2015	226
Naturbasen		Diptera	Syrphidae	Arctophila	superbiens	17	08	2015	228
Naturbasen		Diptera	Syrphidae	Arctophila	superbiens	20	08	2015	231
Naturbasen		Diptera	Syrphidae	Arctophila	superbiens	20	08	2015	231
Naturbasen		Diptera	Syrphidae	Arctophila	superbiens	24	08	2015	235
Naturbasen		Diptera	Syrphidae	Arctophila	superbiens	24	08	2015	235
Naturbasen		Diptera	Syrphidae	Arctophila	superbiens	28	08	2015	239
Naturbasen		Diptera	Syrphidae	Arctophila	superbiens	29	08	2015	240
Naturbasen		Diptera	Syrphidae	Arctophila	superbiens	30	08	2015	241
Naturbasen		Diptera	Syrphidae	Arctophila	superbiens	30	08	2015	241
Naturbasen		Diptera	Syrphidae	Arctophila	superbiens	30	08	2015	241
Naturbasen		Diptera	Syrphidae	Arctophila	superbiens	30	08	2015	241
Naturbasen		Diptera	Syrphidae	Arctophila	superbiens	30	08	2015	241
Naturbasen		Diptera	Syrphidae	Arctophila	superbiens	30	08	2015	241
Naturbasen		Diptera	Syrphidae	Arctophila	superbiens	30	08	2015	241
Naturbasen		Diptera	Syrphidae	Arctophila	superbiens	30	08	2015	241
Naturbasen		Diptera	Syrphidae	Arctophila	superbiens	02	09	2015	244
Naturbasen		Diptera	Syrphidae	Arctophila	superbiens	02	09	2015	244
Naturbasen		Diptera	Syrphidae	Arctophila	superbiens	03	09	2015	245
Naturbasen		Diptera	Syrphidae	Arctophila	superbiens	03	09	2015	245
Naturbasen		Diptera	Syrphidae	Arctophila	superbiens	06	09	2015	248
Naturbasen		Diptera	Syrphidae	Arctophila	superbiens	06	09	2015	248
Naturbasen		Diptera	Syrphidae	Arctophila	superbiens	09	09	2015	251
Naturbasen		Diptera	Syrphidae	Arctophila	superbiens	09	09	2015	251
Naturbasen		Diptera	Syrphidae	Arctophila	superbiens	10	09	2015	252
Naturbasen		Diptera	Syrphidae	Arctophila	superbiens	11	09	2015	253
Naturbasen		Diptera	Syrphidae	Arctophila	superbiens	12	09	2015	254
Naturbasen		Diptera	Syrphidae	Arctophila	superbiens	12	09	2015	254
Naturbasen		Diptera	Syrphidae	Arctophila	superbiens	19	09	2015	261
Naturbasen		Diptera	Syrphidae	Arctophila	superbiens	19	09	2015	261
Naturbasen		Diptera	Syrphidae	Arctophila	superbiens	19	09	2015	261
Naturbasen		Diptera	Syrphidae	Arctophila	superbiens	19	09	2015	261
Naturbasen		Diptera	Syrphidae	Arctophila	superbiens	20	09	2015	262
Naturbasen		Diptera	Syrphidae	Arctophila	superbiens	26	09	2015	268
Naturbasen		Diptera	Syrphidae	Arctophila	superbiens	26	09	2015	268
Naturbasen		Diptera	Syrphidae	Arctophila	superbiens	27	09	2015	269
Naturbasen		Diptera	Syrphidae	Arctophila	superbiens	27	09	2015	269
Naturbasen		Diptera	Syrphidae	Arctophila	superbiens	02	10	2015	274
Naturbasen		Diptera	Syrphidae	Arctophila	superbiens	09	10	2015	281
Naturbasen		Diptera	Syrphidae	Arctophila	superbiens	09	10	2015	281
Naturbasen		Diptera	Syrphidae	Arctophila	superbiens	10	10	2015	282
Naturbasen		Diptera	Syrphidae	Arctophila	superbiens	15	10	2015	287
Naturbasen		Diptera	Syrphidae	Arctophila	superbiens	15	10	2015	287
Naturbasen		Diptera	Syrphidae	Arctophila	superbiens	20	10	2015	292
Naturbasen		Diptera	Syrphidae	Arctophila	superbiens	20	10	2015	292
Naturbasen		Diptera	Syrphidae	Arctophila	superbiens	21	10	2015	293
Naturbasen		Diptera	Syrphidae	Arctophila	superbiens	02	06	2016	153
Naturbasen		Diptera	Syrphidae	Arctophila	superbiens	23	07	2016	204
Naturbasen		Diptera	Syrphidae	Arctophila	superbiens	30	07	2016	211
Naturbasen		Diptera	Syrphidae	Arctophila	superbiens	06	08	2016	218
Naturbasen		Diptera	Syrphidae	Arctophila	superbiens	11	08	2016	223
Naturbasen		Diptera	Syrphidae	Arctophila	superbiens	13	08	2016	225
Naturbasen		Diptera	Syrphidae	Arctophila	superbiens	14	08	2016	226
Naturbasen		Diptera	Syrphidae	Arctophila	superbiens	14	08	2016	226
Naturbasen		Diptera	Syrphidae	Arctophila	superbiens	14	08	2016	226
Naturbasen		Diptera	Syrphidae	Arctophila	superbiens	14	08	2016	226
Naturbasen		Diptera	Syrphidae	Arctophila	superbiens	16	08	2016	228
Naturbasen		Diptera	Syrphidae	Arctophila	superbiens	16	08	2016	228
Naturbasen		Diptera	Syrphidae	Arctophila	superbiens	18	08	2016	230
Naturbasen		Diptera	Syrphidae	Arctophila	superbiens	21	08	2016	233
Naturbasen		Diptera	Syrphidae	Arctophila	superbiens	21	08	2016	233
Naturbasen		Diptera	Syrphidae	Arctophila	superbiens	22	08	2016	234
Naturbasen		Diptera	Syrphidae	Arctophila	superbiens	22	08	2016	234
Naturbasen		Diptera	Syrphidae	Arctophila	superbiens	22	08	2016	234
Naturbasen		Diptera	Syrphidae	Arctophila	superbiens	24	08	2016	236
Naturbasen		Diptera	Syrphidae	Arctophila	superbiens	24	08	2016	236
Naturbasen		Diptera	Syrphidae	Arctophila	superbiens	26	08	2016	238
Naturbasen		Diptera	Syrphidae	Arctophila	superbiens	27	08	2016	239
Naturbasen		Diptera	Syrphidae	Arctophila	superbiens	27	08	2016	239
Naturbasen		Diptera	Syrphidae	Arctophila	superbiens	27	08	2016	239
Naturbasen		Diptera	Syrphidae	Arctophila	superbiens	29	08	2016	241
Naturbasen		Diptera	Syrphidae	Arctophila	superbiens	29	08	2016	241
Naturbasen		Diptera	Syrphidae	Arctophila	superbiens	29	08	2016	241
Naturbasen		Diptera	Syrphidae	Arctophila	superbiens	29	08	2016	241
Naturbasen		Diptera	Syrphidae	Arctophila	superbiens	31	08	2016	243
Naturbasen		Diptera	Syrphidae	Arctophila	superbiens	01	09	2016	244
Naturbasen		Diptera	Syrphidae	Arctophila	superbiens	03	09	2016	246
Naturbasen		Diptera	Syrphidae	Arctophila	superbiens	03	09	2016	246
Naturbasen		Diptera	Syrphidae	Arctophila	superbiens	03	09	2016	246
Naturbasen		Diptera	Syrphidae	Arctophila	superbiens	04	09	2016	247
Naturbasen		Diptera	Syrphidae	Arctophila	superbiens	04	09	2016	247
Naturbasen		Diptera	Syrphidae	Arctophila	superbiens	04	09	2016	247
Naturbasen		Diptera	Syrphidae	Arctophila	superbiens	04	09	2016	247
Naturbasen		Diptera	Syrphidae	Arctophila	superbiens	05	09	2016	248
Naturbasen		Diptera	Syrphidae	Arctophila	superbiens	06	09	2016	249
Naturbasen		Diptera	Syrphidae	Arctophila	superbiens	06	09	2016	249
Naturbasen		Diptera	Syrphidae	Arctophila	superbiens	07	09	2016	250
Naturbasen		Diptera	Syrphidae	Arctophila	superbiens	08	09	2016	251
Naturbasen		Diptera	Syrphidae	Arctophila	superbiens	09	09	2016	252
Naturbasen		Diptera	Syrphidae	Arctophila	superbiens	10	09	2016	253
Naturbasen		Diptera	Syrphidae	Arctophila	superbiens	12	09	2016	255
Naturbasen		Diptera	Syrphidae	Arctophila	superbiens	12	09	2016	255
Naturbasen		Diptera	Syrphidae	Arctophila	superbiens	12	09	2016	255
Naturbasen		Diptera	Syrphidae	Arctophila	superbiens	14	09	2016	257
Naturbasen		Diptera	Syrphidae	Arctophila	superbiens	15	09	2016	258
Naturbasen		Diptera	Syrphidae	Arctophila	superbiens	15	09	2016	258
Naturbasen		Diptera	Syrphidae	Arctophila	superbiens	15	09	2016	258
Naturbasen		Diptera	Syrphidae	Arctophila	superbiens	16	09	2016	259
Naturbasen		Diptera	Syrphidae	Arctophila	superbiens	16	09	2016	259
Naturbasen		Diptera	Syrphidae	Arctophila	superbiens	18	09	2016	261
Naturbasen		Diptera	Syrphidae	Arctophila	superbiens	20	09	2016	263
Naturbasen		Diptera	Syrphidae	Arctophila	superbiens	22	09	2016	265
Naturbasen		Diptera	Syrphidae	Arctophila	superbiens	24	09	2016	267
Naturbasen		Diptera	Syrphidae	Arctophila	superbiens	26	09	2016	269
Naturbasen		Diptera	Syrphidae	Arctophila	superbiens	26	09	2016	269
Naturbasen		Diptera	Syrphidae	Arctophila	superbiens	27	09	2016	270
Naturbasen		Diptera	Syrphidae	Arctophila	superbiens	29	09	2016	272
Naturbasen		Diptera	Syrphidae	Arctophila	superbiens	30	09	2016	273
Naturbasen		Diptera	Syrphidae	Arctophila	superbiens	30	09	2016	273
Naturbasen		Diptera	Syrphidae	Arctophila	superbiens	01	10	2016	274
Naturbasen		Diptera	Syrphidae	Arctophila	superbiens	01	10	2016	274
Naturbasen		Diptera	Syrphidae	Arctophila	superbiens	03	10	2016	276
Naturbasen		Diptera	Syrphidae	Arctophila	superbiens	05	10	2016	278
Naturbasen		Diptera	Syrphidae	Arctophila	superbiens	06	10	2016	279
Naturbasen		Diptera	Syrphidae	Arctophila	superbiens	01	08	2017	212
Naturbasen		Diptera	Syrphidae	Arctophila	superbiens	07	08	2017	218
Naturbasen		Diptera	Syrphidae	Arctophila	superbiens	13	08	2017	224
Naturbasen		Diptera	Syrphidae	Arctophila	superbiens	13	08	2017	224
Naturbasen		Diptera	Syrphidae	Arctophila	superbiens	13	08	2017	224
Naturbasen		Diptera	Syrphidae	Arctophila	superbiens	13	08	2017	224
Naturbasen		Diptera	Syrphidae	Arctophila	superbiens	13	08	2017	224
Naturbasen		Diptera	Syrphidae	Arctophila	superbiens	14	08	2017	225
Naturbasen		Diptera	Syrphidae	Arctophila	superbiens	14	08	2017	225
Naturbasen		Diptera	Syrphidae	Arctophila	superbiens	14	08	2017	225
Naturbasen		Diptera	Syrphidae	Arctophila	superbiens	15	08	2017	226
Naturbasen		Diptera	Syrphidae	Arctophila	superbiens	15	08	2017	226
Naturbasen		Diptera	Syrphidae	Arctophila	superbiens	15	08	2017	226
Naturbasen		Diptera	Syrphidae	Arctophila	superbiens	16	08	2017	227
Naturbasen		Diptera	Syrphidae	Arctophila	superbiens	17	08	2017	228
Naturbasen		Diptera	Syrphidae	Arctophila	superbiens	18	08	2017	229
Naturbasen		Diptera	Syrphidae	Arctophila	superbiens	20	08	2017	231
Naturbasen		Diptera	Syrphidae	Arctophila	superbiens	21	08	2017	232
Naturbasen		Diptera	Syrphidae	Arctophila	superbiens	22	08	2017	233
Naturbasen		Diptera	Syrphidae	Arctophila	superbiens	23	08	2017	234
Naturbasen		Diptera	Syrphidae	Arctophila	superbiens	23	08	2017	234
Naturbasen		Diptera	Syrphidae	Arctophila	superbiens	24	08	2017	235
Naturbasen		Diptera	Syrphidae	Arctophila	superbiens	25	08	2017	236
Naturbasen		Diptera	Syrphidae	Arctophila	superbiens	25	08	2017	236
Naturbasen		Diptera	Syrphidae	Arctophila	superbiens	25	08	2017	236
Naturbasen		Diptera	Syrphidae	Arctophila	superbiens	27	08	2017	238
Naturbasen		Diptera	Syrphidae	Arctophila	superbiens	29	08	2017	240
Naturbasen		Diptera	Syrphidae	Arctophila	superbiens	29	08	2017	240
Naturbasen		Diptera	Syrphidae	Arctophila	superbiens	29	08	2017	240
Naturbasen		Diptera	Syrphidae	Arctophila	superbiens	30	08	2017	241
Naturbasen		Diptera	Syrphidae	Arctophila	superbiens	31	08	2017	242
Naturbasen		Diptera	Syrphidae	Arctophila	superbiens	31	08	2017	242
Naturbasen		Diptera	Syrphidae	Arctophila	superbiens	31	08	2017	242
Naturbasen		Diptera	Syrphidae	Arctophila	superbiens	01	09	2017	243
Naturbasen		Diptera	Syrphidae	Arctophila	superbiens	01	09	2017	243
Naturbasen		Diptera	Syrphidae	Arctophila	superbiens	01	09	2017	243
Naturbasen		Diptera	Syrphidae	Arctophila	superbiens	02	09	2017	244
Naturbasen		Diptera	Syrphidae	Arctophila	superbiens	02	09	2017	244
Naturbasen		Diptera	Syrphidae	Arctophila	superbiens	02	09	2017	244
Naturbasen		Diptera	Syrphidae	Arctophila	superbiens	02	09	2017	244
Naturbasen		Diptera	Syrphidae	Arctophila	superbiens	02	09	2017	244
Naturbasen		Diptera	Syrphidae	Arctophila	superbiens	02	09	2017	244
Naturbasen		Diptera	Syrphidae	Arctophila	superbiens	02	09	2017	244
Naturbasen		Diptera	Syrphidae	Arctophila	superbiens	03	09	2017	245
Naturbasen		Diptera	Syrphidae	Arctophila	superbiens	04	09	2017	246
Naturbasen		Diptera	Syrphidae	Arctophila	superbiens	04	09	2017	246
Naturbasen		Diptera	Syrphidae	Arctophila	superbiens	04	09	2017	246
Naturbasen		Diptera	Syrphidae	Arctophila	superbiens	05	09	2017	247
Naturbasen		Diptera	Syrphidae	Arctophila	superbiens	05	09	2017	247
Naturbasen		Diptera	Syrphidae	Arctophila	superbiens	05	09	2017	247
Naturbasen		Diptera	Syrphidae	Arctophila	superbiens	05	09	2017	247
Naturbasen		Diptera	Syrphidae	Arctophila	superbiens	07	09	2017	249
Naturbasen		Diptera	Syrphidae	Arctophila	superbiens	09	09	2017	251
Naturbasen		Diptera	Syrphidae	Arctophila	superbiens	09	09	2017	251
Naturbasen		Diptera	Syrphidae	Arctophila	superbiens	09	09	2017	251
Naturbasen		Diptera	Syrphidae	Arctophila	superbiens	09	09	2017	251
Naturbasen		Diptera	Syrphidae	Arctophila	superbiens	09	09	2017	251
Naturbasen		Diptera	Syrphidae	Arctophila	superbiens	09	09	2017	251
Naturbasen		Diptera	Syrphidae	Arctophila	superbiens	10	09	2017	252
Naturbasen		Diptera	Syrphidae	Arctophila	superbiens	10	09	2017	252
Naturbasen		Diptera	Syrphidae	Arctophila	superbiens	10	09	2017	252
Naturbasen		Diptera	Syrphidae	Arctophila	superbiens	10	09	2017	252
Naturbasen		Diptera	Syrphidae	Arctophila	superbiens	10	09	2017	252
Naturbasen		Diptera	Syrphidae	Arctophila	superbiens	11	09	2017	253
Naturbasen		Diptera	Syrphidae	Arctophila	superbiens	11	09	2017	253
Naturbasen		Diptera	Syrphidae	Arctophila	superbiens	11	09	2017	253
Naturbasen		Diptera	Syrphidae	Arctophila	superbiens	13	09	2017	255
Naturbasen		Diptera	Syrphidae	Arctophila	superbiens	14	09	2017	256
Naturbasen		Diptera	Syrphidae	Arctophila	superbiens	14	09	2017	256
Naturbasen		Diptera	Syrphidae	Arctophila	superbiens	14	09	2017	256
Naturbasen		Diptera	Syrphidae	Arctophila	superbiens	14	09	2017	256
Naturbasen		Diptera	Syrphidae	Arctophila	superbiens	14	09	2017	256
Naturbasen		Diptera	Syrphidae	Arctophila	superbiens	14	09	2017	256
Naturbasen		Diptera	Syrphidae	Arctophila	superbiens	14	09	2017	256
Naturbasen		Diptera	Syrphidae	Arctophila	superbiens	15	09	2017	257
Naturbasen		Diptera	Syrphidae	Arctophila	superbiens	15	09	2017	257
Naturbasen		Diptera	Syrphidae	Arctophila	superbiens	15	09	2017	257
Naturbasen		Diptera	Syrphidae	Arctophila	superbiens	16	09	2017	258
Naturbasen		Diptera	Syrphidae	Arctophila	superbiens	16	09	2017	258
Naturbasen		Diptera	Syrphidae	Arctophila	superbiens	16	09	2017	258
Naturbasen		Diptera	Syrphidae	Arctophila	superbiens	17	09	2017	259
Naturbasen		Diptera	Syrphidae	Arctophila	superbiens	17	09	2017	259
Naturbasen		Diptera	Syrphidae	Arctophila	superbiens	17	09	2017	259
Naturbasen		Diptera	Syrphidae	Arctophila	superbiens	17	09	2017	259
Naturbasen		Diptera	Syrphidae	Arctophila	superbiens	17	09	2017	259
Naturbasen		Diptera	Syrphidae	Arctophila	superbiens	18	09	2017	260
Naturbasen		Diptera	Syrphidae	Arctophila	superbiens	18	09	2017	260
Naturbasen		Diptera	Syrphidae	Arctophila	superbiens	18	09	2017	260
Naturbasen		Diptera	Syrphidae	Arctophila	superbiens	18	09	2017	260
Naturbasen		Diptera	Syrphidae	Arctophila	superbiens	20	09	2017	262
Naturbasen		Diptera	Syrphidae	Arctophila	superbiens	22	09	2017	264
Naturbasen		Diptera	Syrphidae	Arctophila	superbiens	22	09	2017	264
Naturbasen		Diptera	Syrphidae	Arctophila	superbiens	23	09	2017	265
Naturbasen		Diptera	Syrphidae	Arctophila	superbiens	23	09	2017	265
Naturbasen		Diptera	Syrphidae	Arctophila	superbiens	23	09	2017	265
Naturbasen		Diptera	Syrphidae	Arctophila	superbiens	23	09	2017	265
Naturbasen		Diptera	Syrphidae	Arctophila	superbiens	25	09	2017	267
Naturbasen		Diptera	Syrphidae	Arctophila	superbiens	28	09	2017	270
Naturbasen		Diptera	Syrphidae	Arctophila	superbiens	29	09	2017	271
Naturbasen		Diptera	Syrphidae	Arctophila	superbiens	30	09	2017	272
Naturbasen		Diptera	Syrphidae	Arctophila	superbiens	30	09	2017	272
Naturbasen		Diptera	Syrphidae	Arctophila	superbiens	30	09	2017	272
Naturbasen		Diptera	Syrphidae	Arctophila	superbiens	30	09	2017	272
Naturbasen		Diptera	Syrphidae	Arctophila	superbiens	02	10	2017	274
Naturbasen		Diptera	Syrphidae	Arctophila	superbiens	03	10	2017	275
Naturbasen		Diptera	Syrphidae	Arctophila	superbiens	05	10	2017	277
Naturbasen		Diptera	Syrphidae	Arctophila	superbiens	05	10	2017	277
Naturbasen		Diptera	Syrphidae	Arctophila	superbiens	05	10	2017	277
Naturbasen		Diptera	Syrphidae	Arctophila	superbiens	05	10	2017	277
Naturbasen		Diptera	Syrphidae	Arctophila	superbiens	06	10	2017	278
Naturbasen		Diptera	Syrphidae	Arctophila	superbiens	06	10	2017	278
Naturbasen		Diptera	Syrphidae	Arctophila	superbiens	06	10	2017	278
Naturbasen		Diptera	Syrphidae	Arctophila	superbiens	06	10	2017	278
Naturbasen		Diptera	Syrphidae	Arctophila	superbiens	06	10	2017	278
Naturbasen		Diptera	Syrphidae	Arctophila	superbiens	08	10	2017	280
Naturbasen		Diptera	Syrphidae	Arctophila	superbiens	08	10	2017	280
Naturbasen		Diptera	Syrphidae	Arctophila	superbiens	08	10	2017	280
Naturbasen		Diptera	Syrphidae	Arctophila	superbiens	09	10	2017	281
Naturbasen		Diptera	Syrphidae	Arctophila	superbiens	11	10	2017	283
Naturbasen		Diptera	Syrphidae	Arctophila	superbiens	11	10	2017	283
Naturbasen		Diptera	Syrphidae	Arctophila	superbiens	11	10	2017	283
Naturbasen		Diptera	Syrphidae	Arctophila	superbiens	12	10	2017	284
Naturbasen		Diptera	Syrphidae	Arctophila	superbiens	13	10	2017	285
Naturbasen		Diptera	Syrphidae	Arctophila	superbiens	14	10	2017	286
Naturbasen		Diptera	Syrphidae	Arctophila	superbiens	20	06	2018	170
Naturbasen		Diptera	Syrphidae	Arctophila	superbiens	23	06	2018	173
Naturbasen		Diptera	Syrphidae	Arctophila	superbiens	24	06	2018	174
Naturbasen		Diptera	Syrphidae	Arctophila	superbiens	20	07	2018	200
Naturbasen		Diptera	Syrphidae	Arctophila	superbiens	29	07	2018	209
Naturbasen		Diptera	Syrphidae	Arctophila	superbiens	29	07	2018	209
Naturbasen		Diptera	Syrphidae	Arctophila	superbiens	07	08	2018	218
Naturbasen		Diptera	Syrphidae	Arctophila	superbiens	07	08	2018	218
Naturbasen		Diptera	Syrphidae	Arctophila	superbiens	11	08	2018	222
Naturbasen		Diptera	Syrphidae	Arctophila	superbiens	12	08	2018	223
Naturbasen		Diptera	Syrphidae	Arctophila	superbiens	12	08	2018	223
Naturbasen		Diptera	Syrphidae	Arctophila	superbiens	12	08	2018	223
Naturbasen		Diptera	Syrphidae	Arctophila	superbiens	13	08	2018	224
Naturbasen		Diptera	Syrphidae	Arctophila	superbiens	13	08	2018	224
Naturbasen		Diptera	Syrphidae	Arctophila	superbiens	15	08	2018	226
Naturbasen		Diptera	Syrphidae	Arctophila	superbiens	16	08	2018	227
Naturbasen		Diptera	Syrphidae	Arctophila	superbiens	17	08	2018	228
Naturbasen		Diptera	Syrphidae	Arctophila	superbiens	17	08	2018	228
Naturbasen		Diptera	Syrphidae	Arctophila	superbiens	18	08	2018	229
Naturbasen		Diptera	Syrphidae	Arctophila	superbiens	20	08	2018	231
Naturbasen		Diptera	Syrphidae	Arctophila	superbiens	20	08	2018	231
Naturbasen		Diptera	Syrphidae	Arctophila	superbiens	20	08	2018	231
Naturbasen		Diptera	Syrphidae	Arctophila	superbiens	20	08	2018	231
Naturbasen		Diptera	Syrphidae	Arctophila	superbiens	21	08	2018	232
Naturbasen		Diptera	Syrphidae	Arctophila	superbiens	21	08	2018	232
Naturbasen		Diptera	Syrphidae	Arctophila	superbiens	21	08	2018	232
Naturbasen		Diptera	Syrphidae	Arctophila	superbiens	22	08	2018	233
Naturbasen		Diptera	Syrphidae	Arctophila	superbiens	22	08	2018	233
Naturbasen		Diptera	Syrphidae	Arctophila	superbiens	22	08	2018	233
Naturbasen		Diptera	Syrphidae	Arctophila	superbiens	23	08	2018	234
Naturbasen		Diptera	Syrphidae	Arctophila	superbiens	24	08	2018	235
Naturbasen		Diptera	Syrphidae	Arctophila	superbiens	25	08	2018	236
Naturbasen		Diptera	Syrphidae	Arctophila	superbiens	26	08	2018	237
Naturbasen		Diptera	Syrphidae	Arctophila	superbiens	26	08	2018	237
Naturbasen		Diptera	Syrphidae	Arctophila	superbiens	28	08	2018	239
Naturbasen		Diptera	Syrphidae	Arctophila	superbiens	29	08	2018	240
Naturbasen		Diptera	Syrphidae	Arctophila	superbiens	01	09	2018	243
Naturbasen		Diptera	Syrphidae	Arctophila	superbiens	02	09	2018	244
Naturbasen		Diptera	Syrphidae	Arctophila	superbiens	04	09	2018	246
Naturbasen		Diptera	Syrphidae	Arctophila	superbiens	05	09	2018	247
Naturbasen		Diptera	Syrphidae	Arctophila	superbiens	05	09	2018	247
Naturbasen		Diptera	Syrphidae	Arctophila	superbiens	06	09	2018	248
Naturbasen		Diptera	Syrphidae	Arctophila	superbiens	06	09	2018	248
Naturbasen		Diptera	Syrphidae	Arctophila	superbiens	06	09	2018	248
Naturbasen		Diptera	Syrphidae	Arctophila	superbiens	08	09	2018	250
Naturbasen		Diptera	Syrphidae	Arctophila	superbiens	09	09	2018	251
Naturbasen		Diptera	Syrphidae	Arctophila	superbiens	09	09	2018	251
Naturbasen		Diptera	Syrphidae	Arctophila	superbiens	09	09	2018	251
Naturbasen		Diptera	Syrphidae	Arctophila	superbiens	10	09	2018	252
Naturbasen		Diptera	Syrphidae	Arctophila	superbiens	10	09	2018	252
Naturbasen		Diptera	Syrphidae	Arctophila	superbiens	10	09	2018	252
Naturbasen		Diptera	Syrphidae	Arctophila	superbiens	12	09	2018	254
Naturbasen		Diptera	Syrphidae	Arctophila	superbiens	12	09	2018	254
Naturbasen		Diptera	Syrphidae	Arctophila	superbiens	12	09	2018	254
Naturbasen		Diptera	Syrphidae	Arctophila	superbiens	12	09	2018	254
Naturbasen		Diptera	Syrphidae	Arctophila	superbiens	13	09	2018	255
Naturbasen		Diptera	Syrphidae	Arctophila	superbiens	13	09	2018	255
Naturbasen		Diptera	Syrphidae	Arctophila	superbiens	13	09	2018	255
Naturbasen		Diptera	Syrphidae	Arctophila	superbiens	13	09	2018	255
Naturbasen		Diptera	Syrphidae	Arctophila	superbiens	14	09	2018	256
Naturbasen		Diptera	Syrphidae	Arctophila	superbiens	15	09	2018	257
Naturbasen		Diptera	Syrphidae	Arctophila	superbiens	15	09	2018	257
Naturbasen		Diptera	Syrphidae	Arctophila	superbiens	15	09	2018	257
Naturbasen		Diptera	Syrphidae	Arctophila	superbiens	15	09	2018	257
Naturbasen		Diptera	Syrphidae	Arctophila	superbiens	15	09	2018	257

## Sheet: Cheilosia pagana
Raw data													Statistical data
SOURCE	CATALOG	ORDER	FAMILY	GENUS	SPECIES	Day	Month	Year	DOY				Year	10th percentile obs			Output: regression analysis
NHMA-ENT	7696	Diptera	Syrphidae	Cheilosia	pagana	07	07	1902	187				1907	201.2			Regression Statistics
NHMD	000142779	Diptera	Syrphidae	Cheilosia	pagana	13	05	1906	132				1908	159			Multiple R	0.522879
NHMD	000142783	Diptera	Syrphidae	Cheilosia	pagana	30	08	1906	241				1909	125.4			R Square	0.273403
NHMD	000142782	Diptera	Syrphidae	Cheilosia	pagana	20	07	1907	200				1914	151.4			Adjusted R Square	0.259156
NHMD	000142793	Diptera	Syrphidae	Cheilosia	pagana	26	07	1907	206				1916	130.2			Standard Error	20.1559
NHMA-ENT	7697	Diptera	Syrphidae	Cheilosia	pagana	02	09	1907	244				1953	122.8			Observations	53
NHMA-ENT	7698	Diptera	Syrphidae	Cheilosia	pagana	03	05	1908	123				1962	222.1
NHMA-ENT	7702	Diptera	Syrphidae	Cheilosia	pagana	03	05	1908	123				1963	120.4			ANOVA
NHMD	000142791	Diptera	Syrphidae	Cheilosia	pagana	01	08	1908	213				1964	127.6				df	SS	MS	F	Significance F
NHMA-ENT	7703	Diptera	Syrphidae	Cheilosia	pagana	02	08	1908	214				1966	125			Regression	1	7796.21	7796.21	19.1902	5.90188e-05
NHMA-ENT	7704	Diptera	Syrphidae	Cheilosia	pagana	04	08	1908	216				1967	129			Residual	51	20719.3	406.26
NHMD	000142790	Diptera	Syrphidae	Cheilosia	pagana	21	08	1908	233				1968	112.1			Total	52	28515.5
NHMD	000142772	Diptera	Syrphidae	Cheilosia	pagana	06	05	1909	125				1969	132.4
NHMD	000142773	Diptera	Syrphidae	Cheilosia	pagana	06	05	1909	125				1970	127.2				Coefficients	Standard Error	t Stat	p-value	Lower 95%	Upper 95%	Lower 95.0%	Upper 95.0%
NHMD	000142774	Diptera	Syrphidae	Cheilosia	pagana	06	05	1909	125				1971	111.2			Intercept	971.811	192.824	5.0399	6.22378e-06	584.702	1358.92	584.702	1358.92
NHMD	000142775	Diptera	Syrphidae	Cheilosia	pagana	06	05	1909	125				1972	131			X Variable 1	-0.426277	0.0973088	-4.38066	5.90188e-05	-0.621633	-0.230921	-0.621633	-0.230921
NHMD	000142776	Diptera	Syrphidae	Cheilosia	pagana	06	05	1909	125				1973	139.3
NHMD	000142777	Diptera	Syrphidae	Cheilosia	pagana	06	05	1909	125				1974	109.9
NHMD	000142796	Diptera	Syrphidae	Cheilosia	pagana	06	05	1909	125				1975	148.5
NHMD	000142797	Diptera	Syrphidae	Cheilosia	pagana	06	05	1909	125				1976	120.2
NHMD	000142798	Diptera	Syrphidae	Cheilosia	pagana	06	05	1909	125				1978	147.2
NHMD	000142799	Diptera	Syrphidae	Cheilosia	pagana	06	05	1909	125				1979	130.4
NHMD	000142800	Diptera	Syrphidae	Cheilosia	pagana	06	05	1909	125				1980	133.6
NHMD	000142801	Diptera	Syrphidae	Cheilosia	pagana	06	05	1909	125				1981	103.9
NHMD	000142781	Diptera	Syrphidae	Cheilosia	pagana	07	05	1909	126				1982	138.2
NHMD	000142788	Diptera	Syrphidae	Cheilosia	pagana	07	05	1909	126				1983	173.8
NHMD	000142787	Diptera	Syrphidae	Cheilosia	pagana	23	05	1909	142				1984	103
NHMD	000142771	Diptera	Syrphidae	Cheilosia	pagana	06	06	1909	156				1985	130.6
NHMD	000142785	Diptera	Syrphidae	Cheilosia	pagana	06	06	1909	156				1986	139
NHMD	000142802	Diptera	Syrphidae	Cheilosia	pagana	06	06	1909	156				1987	129.2
NHMD	000142794	Diptera	Syrphidae	Cheilosia	pagana	06	09	1909	248				1988	131.2
NHMA-ENT	7695	Diptera	Syrphidae	Cheilosia	pagana	07	07	1910	187				1989	112.8
NHMD	000142597	Diptera	Syrphidae	Cheilosia	pagana	31	07	1910	211				1990	113.2
NHMA-ENT	7700	Diptera	Syrphidae	Cheilosia	pagana	23	04	1911	112				1991	146.2
NHMA-ENT	7701	Diptera	Syrphidae	Cheilosia	pagana	23	04	1911	112				1992	115.2
NHMD	000142598	Diptera	Syrphidae	Cheilosia	pagana	11	07	1911	191				1993	119.4
NHMD	000142778	Diptera	Syrphidae	Cheilosia	pagana	23	04	1912	113				2001	129.7
NHMD	000142780	Diptera	Syrphidae	Cheilosia	pagana	23	04	1912	113				2002	121.6
NHMD	000142596	Diptera	Syrphidae	Cheilosia	pagana	05	07	1912	186				2003	129
NHMD	000142784	Diptera	Syrphidae	Cheilosia	pagana	16	05	1913	135				2005	132.7
NHMD	000142808	Diptera	Syrphidae	Cheilosia	pagana	16	07	1913	196				2006	109.1
NHMD	000142559	Diptera	Syrphidae	Cheilosia	pagana	30	05	1914	149				2007	101
NHMD	000142795	Diptera	Syrphidae	Cheilosia	pagana	11	06	1914	161				2008	101.7
NHMD	000142807	Diptera	Syrphidae	Cheilosia	pagana	11	06	1914	161				2009	133.4
NHMD	000142789	Diptera	Syrphidae	Cheilosia	pagana	24	07	1914	204				2010	113.3
NHMD	000142805	Diptera	Syrphidae	Cheilosia	pagana	16	06	1915	166				2011	108.8
NHMD	000142806	Diptera	Syrphidae	Cheilosia	pagana	16	06	1915	166				2012	89
NHMD	000142804	Diptera	Syrphidae	Cheilosia	pagana	22	06	1915	172				2013	111.9
NHMD	000142770	Diptera	Syrphidae	Cheilosia	pagana	08	05	1916	128				2014	97.2
NHMD	000142809	Diptera	Syrphidae	Cheilosia	pagana	19	05	1916	139				2015	108.6
NHMD	000142554	Diptera	Syrphidae	Cheilosia	pagana	04	08	1916	216				2016	122
NHMD	000142768	Diptera	Syrphidae	Cheilosia	pagana	10	05	1917	129				2017	110.6
NHMD	000142557	Diptera	Syrphidae	Cheilosia	pagana	18	08	1917	229				2018	109.4
NHMD	000142558	Diptera	Syrphidae	Cheilosia	pagana	18	08	1917	229
NHMD	000142767	Diptera	Syrphidae	Cheilosia	pagana	16	05	1918	135
NHMD	000142792	Diptera	Syrphidae	Cheilosia	pagana	04	08	1918	215
NHMD	000142560	Diptera	Syrphidae	Cheilosia	pagana	29	05	1919	148
NHMD	000142555	Diptera	Syrphidae	Cheilosia	pagana	23	05	1920	143
NHMD	000142561	Diptera	Syrphidae	Cheilosia	pagana	10	06	1920	161
NHMD	000142556	Diptera	Syrphidae	Cheilosia	pagana	08	06	1922	158
NHMD	000142562	Diptera	Syrphidae	Cheilosia	pagana	08	06	1922	158
NHMD	000142563	Diptera	Syrphidae	Cheilosia	pagana	08	06	1922	158
NHMD	000142564	Diptera	Syrphidae	Cheilosia	pagana	30	05	1923	149
NHMD	000142567	Diptera	Syrphidae	Cheilosia	pagana	30	05	1923	149
NHMD	000142566	Diptera	Syrphidae	Cheilosia	pagana	05	05	1943	124
NHMD	000142571	Diptera	Syrphidae	Cheilosia	pagana	16	05	1943	135
NHMD	000142812	Diptera	Syrphidae	Cheilosia	pagana	10	05	1946	129
NHMD	000142570	Diptera	Syrphidae	Cheilosia	pagana	08	08	1946	219
NHMD	000142572	Diptera	Syrphidae	Cheilosia	pagana	18	05	1947	137
NHMD	000142592	Diptera	Syrphidae	Cheilosia	pagana	01	05	1953	120
NHMD	000140934	Diptera	Syrphidae	Cheilosia	pagana	08	05	1953	127
NHMD	000142591	Diptera	Syrphidae	Cheilosia	pagana	25	05	1953	144
NHMD	000148880	Diptera	Syrphidae	Cheilosia	pagana	14	06	1953	164
NHMD	000148891	Diptera	Syrphidae	Cheilosia	pagana	07	07	1953	187
NHMD	000148903	Diptera	Syrphidae	Cheilosia	pagana	06	06	1954	156
NHMD	000148896	Diptera	Syrphidae	Cheilosia	pagana	10	07	1958	190
NHMD	000148885	Diptera	Syrphidae	Cheilosia	pagana	28	06	1961	178
NHMD	000148996	Diptera	Syrphidae	Cheilosia	pagana	28	06	1961	178
NHMD	000142717	Diptera	Syrphidae	Cheilosia	pagana	09	08	1962	220
NHMD	000142710	Diptera	Syrphidae	Cheilosia	pagana	16	08	1962	227
NHMD	000142712	Diptera	Syrphidae	Cheilosia	pagana	18	08	1962	229
NHMD	000142551	Diptera	Syrphidae	Cheilosia	pagana	25	08	1962	236
NHMD	000140939	Diptera	Syrphidae	Cheilosia	pagana	27	04	1963	116
NHMD	000142542	Diptera	Syrphidae	Cheilosia	pagana	08	05	1963	127
NHMD	000142699	Diptera	Syrphidae	Cheilosia	pagana	08	05	1963	127
NHMD	000142716	Diptera	Syrphidae	Cheilosia	pagana	08	05	1963	127
NHMD	000142541	Diptera	Syrphidae	Cheilosia	pagana	28	05	1963	147
NHMD	000140938	Diptera	Syrphidae	Cheilosia	pagana	01	06	1963	151
NHMD	000142526	Diptera	Syrphidae	Cheilosia	pagana	01	06	1963	151
NHMD	000142539	Diptera	Syrphidae	Cheilosia	pagana	06	06	1963	156
NHMD	000142533	Diptera	Syrphidae	Cheilosia	pagana	19	04	1964	109
NHMD	000140955	Diptera	Syrphidae	Cheilosia	pagana	06	05	1964	126
NHMD	000140956	Diptera	Syrphidae	Cheilosia	pagana	06	05	1964	126
NHMD	000142702	Diptera	Syrphidae	Cheilosia	pagana	06	05	1964	126
NHMD	000142709	Diptera	Syrphidae	Cheilosia	pagana	06	05	1964	126
NHMD	000142527	Diptera	Syrphidae	Cheilosia	pagana	07	05	1964	127
NHMD	000142538	Diptera	Syrphidae	Cheilosia	pagana	07	05	1964	127
NHMD	000140848	Diptera	Syrphidae	Cheilosia	pagana	08	05	1964	128
NHMD	000140954	Diptera	Syrphidae	Cheilosia	pagana	08	05	1964	128
NHMD	000142534	Diptera	Syrphidae	Cheilosia	pagana	08	05	1964	128
NHMD	000142528	Diptera	Syrphidae	Cheilosia	pagana	12	05	1964	132
NHMD	000142535	Diptera	Syrphidae	Cheilosia	pagana	12	05	1964	132
NHMD	000142696	Diptera	Syrphidae	Cheilosia	pagana	12	05	1964	132
NHMD	000140946	Diptera	Syrphidae	Cheilosia	pagana	15	05	1964	135
NHMD	000142737	Diptera	Syrphidae	Cheilosia	pagana	15	05	1964	135
NHMD	000142530	Diptera	Syrphidae	Cheilosia	pagana	18	05	1964	138
NHMD	000142721	Diptera	Syrphidae	Cheilosia	pagana	21	05	1964	141
NHMA post2000		Diptera	Syrphidae	Cheilosia	pagana	22	05	1964	142
NHMD	000142708	Diptera	Syrphidae	Cheilosia	pagana	24	05	1964	144
NHMD	000142711	Diptera	Syrphidae	Cheilosia	pagana	26	05	1964	146
NHMD	000142726	Diptera	Syrphidae	Cheilosia	pagana	28	05	1964	148
NHMA post2000		Diptera	Syrphidae	Cheilosia	pagana	12	06	1964	163
NHMA post2000		Diptera	Syrphidae	Cheilosia	pagana	12	06	1964	163
NHMD	000142600	Diptera	Syrphidae	Cheilosia	pagana	20	07	1964	201
NHMD	000142588	Diptera	Syrphidae	Cheilosia	pagana	21	07	1964	202
NHMD	000142589	Diptera	Syrphidae	Cheilosia	pagana	21	07	1964	202
NHMD	000142590	Diptera	Syrphidae	Cheilosia	pagana	21	07	1964	202
NHMD	000140842	Diptera	Syrphidae	Cheilosia	pagana	27	07	1964	208
NHMD	000142573	Diptera	Syrphidae	Cheilosia	pagana	27	07	1964	208
NHMD	000142576	Diptera	Syrphidae	Cheilosia	pagana	27	07	1964	208
NHMD	000142577	Diptera	Syrphidae	Cheilosia	pagana	27	07	1964	208
NHMD	000142578	Diptera	Syrphidae	Cheilosia	pagana	27	07	1964	208
NHMD	000142579	Diptera	Syrphidae	Cheilosia	pagana	27	07	1964	208
NHMD	000142583	Diptera	Syrphidae	Cheilosia	pagana	29	07	1964	210
NHMD	000142584	Diptera	Syrphidae	Cheilosia	pagana	29	07	1964	210
NHMD	000142580	Diptera	Syrphidae	Cheilosia	pagana	30	07	1964	211
NHMD	000142581	Diptera	Syrphidae	Cheilosia	pagana	30	07	1964	211
NHMD	000142585	Diptera	Syrphidae	Cheilosia	pagana	30	07	1964	211
NHMD	000142575	Diptera	Syrphidae	Cheilosia	pagana	02	08	1964	214
NHMD	000142601	Diptera	Syrphidae	Cheilosia	pagana	02	08	1964	214
NHMD	000142705	Diptera	Syrphidae	Cheilosia	pagana	03	08	1964	215
NHMD	000142586	Diptera	Syrphidae	Cheilosia	pagana	05	08	1964	217
NHMD	000142593	Diptera	Syrphidae	Cheilosia	pagana	07	08	1964	219
NHMD	000142594	Diptera	Syrphidae	Cheilosia	pagana	07	08	1964	219
NHMD	000142595	Diptera	Syrphidae	Cheilosia	pagana	07	08	1964	219
NHMD	000142587	Diptera	Syrphidae	Cheilosia	pagana	11	08	1964	223
NHMD	000140841	Diptera	Syrphidae	Cheilosia	pagana	17	08	1964	229
NHMD	000142704	Diptera	Syrphidae	Cheilosia	pagana	17	08	1964	229
NHMD	000142707	Diptera	Syrphidae	Cheilosia	pagana	17	08	1964	229
NHMD	000142703	Diptera	Syrphidae	Cheilosia	pagana	23	08	1964	235
NHMD	000142720	Diptera	Syrphidae	Cheilosia	pagana	23	08	1964	235
NHMD	000140943	Diptera	Syrphidae	Cheilosia	pagana	26	08	1964	238
NHMD	000142529	Diptera	Syrphidae	Cheilosia	pagana	05	09	1964	248
NHMD	000142537	Diptera	Syrphidae	Cheilosia	pagana	05	09	1964	248
NHMD	000142685	Diptera	Syrphidae	Cheilosia	pagana	07	08	1965	218
NHMD	000140936	Diptera	Syrphidae	Cheilosia	pagana	30	04	1966	119
NHMD	000140937	Diptera	Syrphidae	Cheilosia	pagana	02	05	1966	121
NHMD	000148823	Diptera	Syrphidae	Cheilosia	pagana	12	05	1966	131
NHMD	000142682	Diptera	Syrphidae	Cheilosia	pagana	14	05	1966	133
NHMD	000140952	Diptera	Syrphidae	Cheilosia	pagana	16	05	1966	135
NHMD	000142681	Diptera	Syrphidae	Cheilosia	pagana	16	05	1966	135
NHMD	000142700	Diptera	Syrphidae	Cheilosia	pagana	16	05	1966	135
NHMD	000148818	Diptera	Syrphidae	Cheilosia	pagana	18	05	1966	137
NHMD	000148827	Diptera	Syrphidae	Cheilosia	pagana	18	05	1966	137
NHMD	000140927	Diptera	Syrphidae	Cheilosia	pagana	18	05	1966	137
NHMD	000140947	Diptera	Syrphidae	Cheilosia	pagana	18	05	1966	137
NHMD	000142690	Diptera	Syrphidae	Cheilosia	pagana	18	05	1966	137
NHMD	000148820	Diptera	Syrphidae	Cheilosia	pagana	19	05	1966	138
NHMD	000148821	Diptera	Syrphidae	Cheilosia	pagana	19	05	1966	138
NHMD	000140949	Diptera	Syrphidae	Cheilosia	pagana	19	05	1966	138
NHMD	000142683	Diptera	Syrphidae	Cheilosia	pagana	19	05	1966	138
NHMD	000140925	Diptera	Syrphidae	Cheilosia	pagana	20	05	1966	139
NHMD	000148833	Diptera	Syrphidae	Cheilosia	pagana	25	05	1966	144
NHMD	000142549	Diptera	Syrphidae	Cheilosia	pagana	28	05	1966	147
NHMD	000140933	Diptera	Syrphidae	Cheilosia	pagana	31	05	1966	150
NHMD	000140924	Diptera	Syrphidae	Cheilosia	pagana	30	06	1966	180
NHMD	000142687	Diptera	Syrphidae	Cheilosia	pagana	03	08	1966	214
NHMD	000142694	Diptera	Syrphidae	Cheilosia	pagana	09	08	1966	220
NHMD	000140865	Diptera	Syrphidae	Cheilosia	pagana	16	08	1966	227
NHMD	000142515	Diptera	Syrphidae	Cheilosia	pagana	25	04	1967	114
NHMD	000142714	Diptera	Syrphidae	Cheilosia	pagana	25	04	1967	114
NHMD	000140926	Diptera	Syrphidae	Cheilosia	pagana	04	05	1967	123
NHMD	000142513	Diptera	Syrphidae	Cheilosia	pagana	04	05	1967	123
NHMD	000142693	Diptera	Syrphidae	Cheilosia	pagana	04	05	1967	123
NHMD	000148826	Diptera	Syrphidae	Cheilosia	pagana	10	05	1967	129
NHMD	000148828	Diptera	Syrphidae	Cheilosia	pagana	11	05	1967	130
NHMD	000148830	Diptera	Syrphidae	Cheilosia	pagana	11	05	1967	130
NHMD	000142511	Diptera	Syrphidae	Cheilosia	pagana	11	05	1967	130
NHMD	000148831	Diptera	Syrphidae	Cheilosia	pagana	15	05	1967	134
NHMD	000142740	Diptera	Syrphidae	Cheilosia	pagana	16	05	1967	135
NHMD	000148822	Diptera	Syrphidae	Cheilosia	pagana	19	05	1967	138
NHMD	000142517	Diptera	Syrphidae	Cheilosia	pagana	20	05	1967	139
NHMD	000142512	Diptera	Syrphidae	Cheilosia	pagana	27	05	1967	146
NHMD	000148819	Diptera	Syrphidae	Cheilosia	pagana	01	06	1967	151
NHMD	000140935	Diptera	Syrphidae	Cheilosia	pagana	26	06	1967	176
NHMD	000142550	Diptera	Syrphidae	Cheilosia	pagana	26	06	1967	176
NHMD	000142519	Diptera	Syrphidae	Cheilosia	pagana	04	07	1967	184
NHMD	000142697	Diptera	Syrphidae	Cheilosia	pagana	04	07	1967	184
NHMD	000142698	Diptera	Syrphidae	Cheilosia	pagana	04	07	1967	184
NHMD	000142691	Diptera	Syrphidae	Cheilosia	pagana	06	07	1967	186
NHMD	000142692	Diptera	Syrphidae	Cheilosia	pagana	07	07	1967	187
NHMD	000142524	Diptera	Syrphidae	Cheilosia	pagana	24	07	1967	204
NHMD	000142521	Diptera	Syrphidae	Cheilosia	pagana	26	07	1967	206
NHMD	000142553	Diptera	Syrphidae	Cheilosia	pagana	26	07	1967	206
NHMD	000142680	Diptera	Syrphidae	Cheilosia	pagana	27	07	1967	207
NHMD	000142755	Diptera	Syrphidae	Cheilosia	pagana	27	07	1967	207
NHMD	000140951	Diptera	Syrphidae	Cheilosia	pagana	29	07	1967	209
NHMD	000142695	Diptera	Syrphidae	Cheilosia	pagana	01	08	1967	212
NHMD	000148824	Diptera	Syrphidae	Cheilosia	pagana	03	08	1967	214
NHMD	000148825	Diptera	Syrphidae	Cheilosia	pagana	03	08	1967	214
NHMD	000148829	Diptera	Syrphidae	Cheilosia	pagana	03	08	1967	214
NHMD	000148832	Diptera	Syrphidae	Cheilosia	pagana	03	08	1967	214
NHMD	000140944	Diptera	Syrphidae	Cheilosia	pagana	08	08	1967	219
NHMD	000142686	Diptera	Syrphidae	Cheilosia	pagana	08	08	1967	219
NHMD	000142689	Diptera	Syrphidae	Cheilosia	pagana	08	08	1967	219
NHMD	000142750	Diptera	Syrphidae	Cheilosia	pagana	08	08	1967	219
NHMD	000140948	Diptera	Syrphidae	Cheilosia	pagana	15	04	1968	105
NHMD	000148842	Diptera	Syrphidae	Cheilosia	pagana	16	04	1968	106
NHMD	000142738	Diptera	Syrphidae	Cheilosia	pagana	16	04	1968	106
NHMD	000148834	Diptera	Syrphidae	Cheilosia	pagana	22	04	1968	112
NHMD	000148835	Diptera	Syrphidae	Cheilosia	pagana	22	04	1968	112
NHMD	000148836	Diptera	Syrphidae	Cheilosia	pagana	22	04	1968	112
NHMD	000148837	Diptera	Syrphidae	Cheilosia	pagana	22	04	1968	112
NHMD	000148841	Diptera	Syrphidae	Cheilosia	pagana	23	04	1968	113
NHMD	000148882	Diptera	Syrphidae	Cheilosia	pagana	28	04	1968	118
NHMD	000148992	Diptera	Syrphidae	Cheilosia	pagana	28	04	1968	118
NHMD	000148845	Diptera	Syrphidae	Cheilosia	pagana	04	05	1968	124
NHMD	000148843	Diptera	Syrphidae	Cheilosia	pagana	09	05	1968	129
NHMD	000148844	Diptera	Syrphidae	Cheilosia	pagana	09	05	1968	129
NHMD	000148849	Diptera	Syrphidae	Cheilosia	pagana	21	05	1968	141
NHMD	000148852	Diptera	Syrphidae	Cheilosia	pagana	22	05	1968	142
NHMD	000140920	Diptera	Syrphidae	Cheilosia	pagana	22	05	1968	142
NHMD	000140852	Diptera	Syrphidae	Cheilosia	pagana	23	05	1968	143
NHMD	000140932	Diptera	Syrphidae	Cheilosia	pagana	23	05	1968	143
NHMD	000140941	Diptera	Syrphidae	Cheilosia	pagana	23	05	1968	143
NHMD	000148847	Diptera	Syrphidae	Cheilosia	pagana	24	05	1968	144
NHMD	000148850	Diptera	Syrphidae	Cheilosia	pagana	24	05	1968	144
NHMD	000142545	Diptera	Syrphidae	Cheilosia	pagana	25	05	1968	145
NHMD	000142819	Diptera	Syrphidae	Cheilosia	pagana	25	05	1968	145
NHMD	000140847	Diptera	Syrphidae	Cheilosia	pagana	01	06	1968	152
NHMD	000140843	Diptera	Syrphidae	Cheilosia	pagana	11	06	1968	162
NHMD	000140942	Diptera	Syrphidae	Cheilosia	pagana	30	06	1968	181
NHMD	000148853	Diptera	Syrphidae	Cheilosia	pagana	13	07	1968	194
NHMD	000140930	Diptera	Syrphidae	Cheilosia	pagana	13	07	1968	194
NHMD	000140850	Diptera	Syrphidae	Cheilosia	pagana	20	07	1968	201
NHMD	000140851	Diptera	Syrphidae	Cheilosia	pagana	20	07	1968	201
NHMD	000140918	Diptera	Syrphidae	Cheilosia	pagana	20	07	1968	201
NHMD	000140921	Diptera	Syrphidae	Cheilosia	pagana	20	07	1968	201
NHMD	000140940	Diptera	Syrphidae	Cheilosia	pagana	20	07	1968	201
NHMD	000140945	Diptera	Syrphidae	Cheilosia	pagana	20	07	1968	201
NHMD	000140953	Diptera	Syrphidae	Cheilosia	pagana	25	07	1968	206
NHMD	000140923	Diptera	Syrphidae	Cheilosia	pagana	28	07	1968	209
NHMD	000140950	Diptera	Syrphidae	Cheilosia	pagana	28	07	1968	209
NHMD	000140875	Diptera	Syrphidae	Cheilosia	pagana	29	07	1968	210
NHMD	000140919	Diptera	Syrphidae	Cheilosia	pagana	29	07	1968	210
NHMD	000140922	Diptera	Syrphidae	Cheilosia	pagana	29	07	1968	210
NHMD	000142764	Diptera	Syrphidae	Cheilosia	pagana	29	07	1968	210
NHMD	000148838	Diptera	Syrphidae	Cheilosia	pagana	08	08	1968	220
NHMD	000148840	Diptera	Syrphidae	Cheilosia	pagana	08	08	1968	220
NHMD	000148846	Diptera	Syrphidae	Cheilosia	pagana	08	08	1968	220
NHMD	000148848	Diptera	Syrphidae	Cheilosia	pagana	08	08	1968	220
NHMD	000148854	Diptera	Syrphidae	Cheilosia	pagana	08	08	1968	220
NHMD	000148855	Diptera	Syrphidae	Cheilosia	pagana	08	08	1968	220
NHMD	000140844	Diptera	Syrphidae	Cheilosia	pagana	08	08	1968	220
NHMD	000142818	Diptera	Syrphidae	Cheilosia	pagana	08	08	1968	220
NHMD	000142547	Diptera	Syrphidae	Cheilosia	pagana	26	08	1968	238
NHMD	000148861	Diptera	Syrphidae	Cheilosia	pagana	26	04	1969	115
NHMD	000148862	Diptera	Syrphidae	Cheilosia	pagana	26	04	1969	115
NHMD	000140811	Diptera	Syrphidae	Cheilosia	pagana	11	05	1969	130
NHMD	000142546	Diptera	Syrphidae	Cheilosia	pagana	11	05	1969	130
NHMD	000148856	Diptera	Syrphidae	Cheilosia	pagana	15	05	1969	134
NHMD	000140812	Diptera	Syrphidae	Cheilosia	pagana	23	05	1969	142
NHMD	000140854	Diptera	Syrphidae	Cheilosia	pagana	23	05	1969	142
NHMD	000142532	Diptera	Syrphidae	Cheilosia	pagana	23	05	1969	142
NHMD	000142719	Diptera	Syrphidae	Cheilosia	pagana	23	05	1969	142
NHMD	000142757	Diptera	Syrphidae	Cheilosia	pagana	23	05	1969	142
NHMD	000142759	Diptera	Syrphidae	Cheilosia	pagana	23	05	1969	142
NHMD	000148839	Diptera	Syrphidae	Cheilosia	pagana	25	05	1969	144
NHMD	000140849	Diptera	Syrphidae	Cheilosia	pagana	15	06	1969	165
NHMD	000140869	Diptera	Syrphidae	Cheilosia	pagana	15	06	1969	165
NHMD	000142733	Diptera	Syrphidae	Cheilosia	pagana	15	06	1969	165
NHMD	000142725	Diptera	Syrphidae	Cheilosia	pagana	21	06	1969	171
NHMD	000142544	Diptera	Syrphidae	Cheilosia	pagana	23	06	1969	173
NHMD	000142758	Diptera	Syrphidae	Cheilosia	pagana	26	06	1969	176
NHMD	000142753	Diptera	Syrphidae	Cheilosia	pagana	04	07	1969	184
NHMD	000140853	Diptera	Syrphidae	Cheilosia	pagana	17	07	1969	197
NHMD	000140856	Diptera	Syrphidae	Cheilosia	pagana	17	07	1969	197
NHMD	000142728	Diptera	Syrphidae	Cheilosia	pagana	24	07	1969	204
NHMD	000140855	Diptera	Syrphidae	Cheilosia	pagana	26	07	1969	206
NHMD	000142762	Diptera	Syrphidae	Cheilosia	pagana	28	07	1969	208
NHMD	000140931	Diptera	Syrphidae	Cheilosia	pagana	01	08	1969	212
NHMD	000148857	Diptera	Syrphidae	Cheilosia	pagana	08	08	1969	219
NHMD	000148864	Diptera	Syrphidae	Cheilosia	pagana	28	08	1969	239
NHMD	000140846	Diptera	Syrphidae	Cheilosia	pagana	05	05	1970	124
NHMD	000140870	Diptera	Syrphidae	Cheilosia	pagana	05	05	1970	124
NHMD	000142734	Diptera	Syrphidae	Cheilosia	pagana	05	05	1970	124
NHMD	000148858	Diptera	Syrphidae	Cheilosia	pagana	07	05	1970	126
NHMD	000148859	Diptera	Syrphidae	Cheilosia	pagana	07	05	1970	126
NHMD	000148860	Diptera	Syrphidae	Cheilosia	pagana	07	05	1970	126
NHMD	000148867	Diptera	Syrphidae	Cheilosia	pagana	07	05	1970	126
NHMD	000142523	Diptera	Syrphidae	Cheilosia	pagana	09	05	1970	128
NHMD	000142745	Diptera	Syrphidae	Cheilosia	pagana	09	05	1970	128
NHMD	000148868	Diptera	Syrphidae	Cheilosia	pagana	10	05	1970	129
NHMD	000140882	Diptera	Syrphidae	Cheilosia	pagana	10	05	1970	129
NHMD	000148866	Diptera	Syrphidae	Cheilosia	pagana	16	05	1970	135
NHMD	000140840	Diptera	Syrphidae	Cheilosia	pagana	16	05	1970	135
NHMD	000140867	Diptera	Syrphidae	Cheilosia	pagana	16	05	1970	135
NHMD	000140928	Diptera	Syrphidae	Cheilosia	pagana	16	05	1970	135
NHMD	000140929	Diptera	Syrphidae	Cheilosia	pagana	16	05	1970	135
NHMD	000142516	Diptera	Syrphidae	Cheilosia	pagana	16	05	1970	135
NHMD	000142748	Diptera	Syrphidae	Cheilosia	pagana	16	05	1970	135
NHMD	000142766	Diptera	Syrphidae	Cheilosia	pagana	16	05	1970	135
NHMD	000140868	Diptera	Syrphidae	Cheilosia	pagana	17	05	1970	136
NHMD	000142746	Diptera	Syrphidae	Cheilosia	pagana	17	05	1970	136
NHMD	000142756	Diptera	Syrphidae	Cheilosia	pagana	17	05	1970	136
NHMD	000142760	Diptera	Syrphidae	Cheilosia	pagana	17	05	1970	136
NHMD	000142761	Diptera	Syrphidae	Cheilosia	pagana	17	05	1970	136
NHMD	000142574	Diptera	Syrphidae	Cheilosia	pagana	23	05	1970	142
NHMD	000148863	Diptera	Syrphidae	Cheilosia	pagana	25	05	1970	144
NHMD	000140810	Diptera	Syrphidae	Cheilosia	pagana	31	05	1970	150
NHMD	000142736	Diptera	Syrphidae	Cheilosia	pagana	17	06	1970	167
NHMD	000142747	Diptera	Syrphidae	Cheilosia	pagana	17	06	1970	167
NHMD	000142522	Diptera	Syrphidae	Cheilosia	pagana	19	06	1970	169
NHMD	000140883	Diptera	Syrphidae	Cheilosia	pagana	20	06	1970	170
NHMD	000142520	Diptera	Syrphidae	Cheilosia	pagana	21	06	1970	171
NHMD	000142543	Diptera	Syrphidae	Cheilosia	pagana	21	06	1970	171
NHMD	000142713	Diptera	Syrphidae	Cheilosia	pagana	21	06	1970	171
NHMD	000148901	Diptera	Syrphidae	Cheilosia	pagana	21	07	1970	201
NHMD	000142724	Diptera	Syrphidae	Cheilosia	pagana	01	08	1970	212
NHMD	000148865	Diptera	Syrphidae	Cheilosia	pagana	19	08	1970	230
NHMD	000148904	Diptera	Syrphidae	Cheilosia	pagana	20	08	1970	231
NHMD	000149007	Diptera	Syrphidae	Cheilosia	pagana	15	04	1971	104
NHMD	000149017	Diptera	Syrphidae	Cheilosia	pagana	21	04	1971	110
NHMD	000140891	Diptera	Syrphidae	Cheilosia	pagana	22	04	1971	111
NHMD	000140885	Diptera	Syrphidae	Cheilosia	pagana	24	04	1971	113
NHMD	000140886	Diptera	Syrphidae	Cheilosia	pagana	24	04	1971	113
NHMD	000142722	Diptera	Syrphidae	Cheilosia	pagana	03	05	1971	122
NHMD	000142730	Diptera	Syrphidae	Cheilosia	pagana	03	05	1971	122
NHMD	000142731	Diptera	Syrphidae	Cheilosia	pagana	03	05	1971	122
NHMD	000142732	Diptera	Syrphidae	Cheilosia	pagana	03	05	1971	122
NHMD	000142723	Diptera	Syrphidae	Cheilosia	pagana	05	05	1971	124
NHMD	000142751	Diptera	Syrphidae	Cheilosia	pagana	05	05	1971	124
NHMD	000140884	Diptera	Syrphidae	Cheilosia	pagana	09	05	1971	128
NHMD	000140888	Diptera	Syrphidae	Cheilosia	pagana	23	05	1971	142
NHMD	000140887	Diptera	Syrphidae	Cheilosia	pagana	27	05	1971	146
NHMD	000149004	Diptera	Syrphidae	Cheilosia	pagana	30	05	1971	149
NHMD	000140894	Diptera	Syrphidae	Cheilosia	pagana	31	05	1971	150
NHMD	000142744	Diptera	Syrphidae	Cheilosia	pagana	02	06	1971	152
NHMD	000142729	Diptera	Syrphidae	Cheilosia	pagana	20	06	1971	170
NHMD	000148899	Diptera	Syrphidae	Cheilosia	pagana	17	07	1971	197
NHMD	000149016	Diptera	Syrphidae	Cheilosia	pagana	17	07	1971	197
NHMD	000149008	Diptera	Syrphidae	Cheilosia	pagana	21	07	1971	201
NHMD	000140892	Diptera	Syrphidae	Cheilosia	pagana	04	08	1971	215
NHMD	000140893	Diptera	Syrphidae	Cheilosia	pagana	05	08	1971	216
NHMD	000140863	Diptera	Syrphidae	Cheilosia	pagana	14	08	1971	225
NHMD	000148989	Diptera	Syrphidae	Cheilosia	pagana	15	08	1971	226
NHMD	000140889	Diptera	Syrphidae	Cheilosia	pagana	18	08	1971	229
NHMD	000140890	Diptera	Syrphidae	Cheilosia	pagana	18	08	1971	229
NHMD	000140895	Diptera	Syrphidae	Cheilosia	pagana	18	08	1971	229
NHMD	000142743	Diptera	Syrphidae	Cheilosia	pagana	20	08	1971	231
NHMD	000148988	Diptera	Syrphidae	Cheilosia	pagana	24	08	1971	235
NHMD	000148883	Diptera	Syrphidae	Cheilosia	pagana	27	04	1972	117
NHMD	000148995	Diptera	Syrphidae	Cheilosia	pagana	27	04	1972	117
NHMD	000140859	Diptera	Syrphidae	Cheilosia	pagana	11	05	1972	131
NHMD	000140862	Diptera	Syrphidae	Cheilosia	pagana	11	05	1972	131
NHMD	000149009	Diptera	Syrphidae	Cheilosia	pagana	13	05	1972	133
NHMD	000140861	Diptera	Syrphidae	Cheilosia	pagana	16	05	1972	136
NHMD	000140860	Diptera	Syrphidae	Cheilosia	pagana	01	06	1972	152
NHMD	000140864	Diptera	Syrphidae	Cheilosia	pagana	01	06	1972	152
NHMD	000142742	Diptera	Syrphidae	Cheilosia	pagana	01	06	1972	152
NHMD	000148897	Diptera	Syrphidae	Cheilosia	pagana	04	06	1972	155
NHMD	000140857	Diptera	Syrphidae	Cheilosia	pagana	11	06	1972	162
NHMD	000140858	Diptera	Syrphidae	Cheilosia	pagana	11	06	1972	162
NHMD	000142749	Diptera	Syrphidae	Cheilosia	pagana	14	06	1972	165
NHMD	000142754	Diptera	Syrphidae	Cheilosia	pagana	16	06	1972	167
NHMD	000148906	Diptera	Syrphidae	Cheilosia	pagana	12	08	1972	224
NHMD	000149011	Diptera	Syrphidae	Cheilosia	pagana	21	08	1972	233
NHMD	000148886	Diptera	Syrphidae	Cheilosia	pagana	21	04	1973	110
NHMD	000148898	Diptera	Syrphidae	Cheilosia	pagana	21	04	1973	110
NHMD	000148990	Diptera	Syrphidae	Cheilosia	pagana	21	04	1973	110
NHMD	000142540	Diptera	Syrphidae	Cheilosia	pagana	20	05	1973	139
NHMD	000142525	Diptera	Syrphidae	Cheilosia	pagana	21	05	1973	140
NHMD	000142536	Diptera	Syrphidae	Cheilosia	pagana	21	05	1973	140
NHMD	000142552	Diptera	Syrphidae	Cheilosia	pagana	21	05	1973	140
NHMD	000142706	Diptera	Syrphidae	Cheilosia	pagana	23	05	1973	142
NHMD	000140987	Diptera	Syrphidae	Cheilosia	pagana	24	05	1973	143
NHMD	000142518	Diptera	Syrphidae	Cheilosia	pagana	26	05	1973	145
NHMD	000148881	Diptera	Syrphidae	Cheilosia	pagana	27	05	1973	146
NHMD	000148991	Diptera	Syrphidae	Cheilosia	pagana	27	05	1973	146
NHMD	000148892	Diptera	Syrphidae	Cheilosia	pagana	02	06	1973	152
NHMD	000148994	Diptera	Syrphidae	Cheilosia	pagana	02	06	1973	152
NHMD	000148893	Diptera	Syrphidae	Cheilosia	pagana	17	06	1973	167
NHMD	000148993	Diptera	Syrphidae	Cheilosia	pagana	17	06	1973	167
NHMD	000140959	Diptera	Syrphidae	Cheilosia	pagana	26	07	1973	206
NHMD	000140896	Diptera	Syrphidae	Cheilosia	pagana	04	08	1973	215
NHMD	000142688	Diptera	Syrphidae	Cheilosia	pagana	14	08	1973	225
NHMD	000142715	Diptera	Syrphidae	Cheilosia	pagana	14	08	1973	225
NHMD	000140809	Diptera	Syrphidae	Cheilosia	pagana	17	08	1973	228
NHMD	000140845	Diptera	Syrphidae	Cheilosia	pagana	17	08	1973	228
NHMD	000140957	Diptera	Syrphidae	Cheilosia	pagana	17	08	1973	228
NHMD	000142763	Diptera	Syrphidae	Cheilosia	pagana	26	08	1973	237
NHMD	000142765	Diptera	Syrphidae	Cheilosia	pagana	08	04	1974	97
NHMD	000140961	Diptera	Syrphidae	Cheilosia	pagana	21	05	1974	140
NHMD	000148902	Diptera	Syrphidae	Cheilosia	pagana	08	08	1974	219
NHMD	000140813	Diptera	Syrphidae	Cheilosia	pagana	14	08	1974	225
NHMD	000142727	Diptera	Syrphidae	Cheilosia	pagana	14	08	1974	225
NHMD	000142741	Diptera	Syrphidae	Cheilosia	pagana	14	08	1974	225
NHMD	000140873	Diptera	Syrphidae	Cheilosia	pagana	26	05	1975	145
NHMD	000140958	Diptera	Syrphidae	Cheilosia	pagana	31	05	1975	150
NHMD	000140960	Diptera	Syrphidae	Cheilosia	pagana	31	05	1975	150
NHMD	000149010	Diptera	Syrphidae	Cheilosia	pagana	21	06	1975	171
NHMD	000149006	Diptera	Syrphidae	Cheilosia	pagana	01	08	1975	212
NHMD	000140989	Diptera	Syrphidae	Cheilosia	pagana	04	08	1975	215
NHMD	000140990	Diptera	Syrphidae	Cheilosia	pagana	04	08	1975	215
NHMD	000140879	Diptera	Syrphidae	Cheilosia	pagana	06	08	1975	217
NHMD	000140880	Diptera	Syrphidae	Cheilosia	pagana	06	08	1975	217
NHMD	000140988	Diptera	Syrphidae	Cheilosia	pagana	06	08	1975	217
NHMD	000140876	Diptera	Syrphidae	Cheilosia	pagana	21	08	1975	232
NHMD	000142739	Diptera	Syrphidae	Cheilosia	pagana	21	08	1975	232
NHMD	000148987	Diptera	Syrphidae	Cheilosia	pagana	24	08	1975	235
NHMD	000140874	Diptera	Syrphidae	Cheilosia	pagana	20	04	1976	110
NHMD	000140872	Diptera	Syrphidae	Cheilosia	pagana	24	05	1976	144
NHMD	000140877	Diptera	Syrphidae	Cheilosia	pagana	16	06	1976	167
NHMD	000140878	Diptera	Syrphidae	Cheilosia	pagana	16	06	1976	167
NHMD	000140962	Diptera	Syrphidae	Cheilosia	pagana	25	06	1976	176
NHMD	000140814	Diptera	Syrphidae	Cheilosia	pagana	17	05	1977	136
NHMD	000140827	Diptera	Syrphidae	Cheilosia	pagana	26	05	1978	145
NHMD	000140897	Diptera	Syrphidae	Cheilosia	pagana	06	06	1978	156
NHMD	000140898	Diptera	Syrphidae	Cheilosia	pagana	06	06	1978	156
NHMD	000140899	Diptera	Syrphidae	Cheilosia	pagana	06	06	1978	156
NHMD	000140900	Diptera	Syrphidae	Cheilosia	pagana	06	06	1978	156
NHMD	000140901	Diptera	Syrphidae	Cheilosia	pagana	06	06	1978	156
NHMD	000148900	Diptera	Syrphidae	Cheilosia	pagana	15	07	1978	195
NHMD	000142676	Diptera	Syrphidae	Cheilosia	pagana	22	04	1979	111
NHMD	000142656	Diptera	Syrphidae	Cheilosia	pagana	06	05	1979	125
NHMD	000142657	Diptera	Syrphidae	Cheilosia	pagana	06	05	1979	125
NHMD	000142658	Diptera	Syrphidae	Cheilosia	pagana	06	05	1979	125
NHMD	000142659	Diptera	Syrphidae	Cheilosia	pagana	06	05	1979	125
NHMD	000142660	Diptera	Syrphidae	Cheilosia	pagana	06	05	1979	125
NHMD	000142661	Diptera	Syrphidae	Cheilosia	pagana	06	05	1979	125
NHMD	000142662	Diptera	Syrphidae	Cheilosia	pagana	06	05	1979	125
NHMD	000142663	Diptera	Syrphidae	Cheilosia	pagana	06	05	1979	125
NHMD	000142648	Diptera	Syrphidae	Cheilosia	pagana	09	05	1979	128
NHMD	000142649	Diptera	Syrphidae	Cheilosia	pagana	09	05	1979	128
NHMD	000142655	Diptera	Syrphidae	Cheilosia	pagana	09	05	1979	128
NHMD	000142673	Diptera	Syrphidae	Cheilosia	pagana	09	05	1979	128
NHMD	000142674	Diptera	Syrphidae	Cheilosia	pagana	09	05	1979	128
NHMD	000142669	Diptera	Syrphidae	Cheilosia	pagana	11	05	1979	130
NHMD	000142646	Diptera	Syrphidae	Cheilosia	pagana	12	05	1979	131
NHMD	000142647	Diptera	Syrphidae	Cheilosia	pagana	12	05	1979	131
NHMD	000142651	Diptera	Syrphidae	Cheilosia	pagana	12	05	1979	131
NHMD	000142652	Diptera	Syrphidae	Cheilosia	pagana	12	05	1979	131
NHMD	000142653	Diptera	Syrphidae	Cheilosia	pagana	12	05	1979	131
NHMD	000142654	Diptera	Syrphidae	Cheilosia	pagana	12	05	1979	131
NHMD	000142670	Diptera	Syrphidae	Cheilosia	pagana	12	05	1979	131
NHMD	000142675	Diptera	Syrphidae	Cheilosia	pagana	12	05	1979	131
NHMD	000142664	Diptera	Syrphidae	Cheilosia	pagana	15	05	1979	134
NHMD	000142671	Diptera	Syrphidae	Cheilosia	pagana	17	05	1979	136
NHMD	000142665	Diptera	Syrphidae	Cheilosia	pagana	18	05	1979	137
NHMD	000142666	Diptera	Syrphidae	Cheilosia	pagana	18	05	1979	137
NHMD	000142668	Diptera	Syrphidae	Cheilosia	pagana	18	05	1979	137
NHMD	000142672	Diptera	Syrphidae	Cheilosia	pagana	18	05	1979	137
NHMD	000142434	Diptera	Syrphidae	Cheilosia	pagana	19	05	1979	138
NHMD	000142435	Diptera	Syrphidae	Cheilosia	pagana	19	05	1979	138
NHMD	000142436	Diptera	Syrphidae	Cheilosia	pagana	19	05	1979	138
NHMD	000142437	Diptera	Syrphidae	Cheilosia	pagana	19	05	1979	138
NHMD	000142438	Diptera	Syrphidae	Cheilosia	pagana	19	05	1979	138
NHMD	000142439	Diptera	Syrphidae	Cheilosia	pagana	20	05	1979	139
NHMD	000142440	Diptera	Syrphidae	Cheilosia	pagana	20	05	1979	139
NHMD	000142441	Diptera	Syrphidae	Cheilosia	pagana	20	05	1979	139
NHMD	000142442	Diptera	Syrphidae	Cheilosia	pagana	20	05	1979	139
NHMD	000142443	Diptera	Syrphidae	Cheilosia	pagana	20	05	1979	139
NHMD	000142444	Diptera	Syrphidae	Cheilosia	pagana	20	05	1979	139
NHMD	000142445	Diptera	Syrphidae	Cheilosia	pagana	20	05	1979	139
NHMD	000142448	Diptera	Syrphidae	Cheilosia	pagana	20	05	1979	139
NHMD	000142449	Diptera	Syrphidae	Cheilosia	pagana	20	05	1979	139
NHMD	000140910	Diptera	Syrphidae	Cheilosia	pagana	21	05	1979	140
NHMD	000142450	Diptera	Syrphidae	Cheilosia	pagana	21	05	1979	140
NHMD	000140903	Diptera	Syrphidae	Cheilosia	pagana	23	05	1979	142
NHMD	000140904	Diptera	Syrphidae	Cheilosia	pagana	23	05	1979	142
NHMD	000142470	Diptera	Syrphidae	Cheilosia	pagana	25	05	1979	144
NHMD	000142430	Diptera	Syrphidae	Cheilosia	pagana	26	05	1979	145
NHMD	000142431	Diptera	Syrphidae	Cheilosia	pagana	26	05	1979	145
NHMD	000142432	Diptera	Syrphidae	Cheilosia	pagana	26	05	1979	145
NHMD	000142677	Diptera	Syrphidae	Cheilosia	pagana	26	05	1979	145
NHMD	000142678	Diptera	Syrphidae	Cheilosia	pagana	26	05	1979	145
NHMD	000142679	Diptera	Syrphidae	Cheilosia	pagana	26	05	1979	145
NHMD	000142433	Diptera	Syrphidae	Cheilosia	pagana	29	05	1979	148
NHMD	000142454	Diptera	Syrphidae	Cheilosia	pagana	29	05	1979	148
NHMD	000142455	Diptera	Syrphidae	Cheilosia	pagana	29	05	1979	148
NHMD	000142458	Diptera	Syrphidae	Cheilosia	pagana	30	05	1979	149
NHMD	000142460	Diptera	Syrphidae	Cheilosia	pagana	30	05	1979	149
NHMD	000140819	Diptera	Syrphidae	Cheilosia	pagana	03	06	1979	153
NHMD	000142632	Diptera	Syrphidae	Cheilosia	pagana	04	06	1979	154
NHMD	000142634	Diptera	Syrphidae	Cheilosia	pagana	04	06	1979	154
NHMD	000142635	Diptera	Syrphidae	Cheilosia	pagana	04	06	1979	154
NHMD	000142636	Diptera	Syrphidae	Cheilosia	pagana	04	06	1979	154
NHMD	000142637	Diptera	Syrphidae	Cheilosia	pagana	04	06	1979	154
NHMD	000142638	Diptera	Syrphidae	Cheilosia	pagana	04	06	1979	154
NHMD	000142639	Diptera	Syrphidae	Cheilosia	pagana	04	06	1979	154
NHMD	000142640	Diptera	Syrphidae	Cheilosia	pagana	04	06	1979	154
NHMD	000142644	Diptera	Syrphidae	Cheilosia	pagana	04	06	1979	154
NHMD	000142645	Diptera	Syrphidae	Cheilosia	pagana	04	06	1979	154
NHMD	000140914	Diptera	Syrphidae	Cheilosia	pagana	05	06	1979	155
NHMD	000140916	Diptera	Syrphidae	Cheilosia	pagana	05	06	1979	155
NHMD	000142478	Diptera	Syrphidae	Cheilosia	pagana	05	06	1979	155
NHMD	000149005	Diptera	Syrphidae	Cheilosia	pagana	05	06	1979	155
NHMD	000142471	Diptera	Syrphidae	Cheilosia	pagana	08	06	1979	158
NHMD	000142472	Diptera	Syrphidae	Cheilosia	pagana	08	06	1979	158
NHMD	000142473	Diptera	Syrphidae	Cheilosia	pagana	08	06	1979	158
NHMD	000142474	Diptera	Syrphidae	Cheilosia	pagana	08	06	1979	158
NHMD	000142475	Diptera	Syrphidae	Cheilosia	pagana	08	06	1979	158
NHMD	000142476	Diptera	Syrphidae	Cheilosia	pagana	08	06	1979	158
NHMD	000142477	Diptera	Syrphidae	Cheilosia	pagana	08	06	1979	158
NHMD	000142447	Diptera	Syrphidae	Cheilosia	pagana	11	06	1979	161
NHMD	000142451	Diptera	Syrphidae	Cheilosia	pagana	11	06	1979	161
NHMD	000142452	Diptera	Syrphidae	Cheilosia	pagana	11	06	1979	161
NHMD	000142453	Diptera	Syrphidae	Cheilosia	pagana	11	06	1979	161
NHMD	000142464	Diptera	Syrphidae	Cheilosia	pagana	03	07	1979	183
NHMD	000140915	Diptera	Syrphidae	Cheilosia	pagana	05	07	1979	185
NHMD	000148998	Diptera	Syrphidae	Cheilosia	pagana	07	07	1979	187
NHMD	000140917	Diptera	Syrphidae	Cheilosia	pagana	07	07	1979	187
NHMD	000142459	Diptera	Syrphidae	Cheilosia	pagana	07	07	1979	187
NHMD	000140825	Diptera	Syrphidae	Cheilosia	pagana	16	07	1979	196
NHMD	000140826	Diptera	Syrphidae	Cheilosia	pagana	16	07	1979	196
NHMD	000140820	Diptera	Syrphidae	Cheilosia	pagana	23	07	1979	203
NHMD	000140822	Diptera	Syrphidae	Cheilosia	pagana	23	07	1979	203
NHMD	000140902	Diptera	Syrphidae	Cheilosia	pagana	03	08	1979	214
NHMD	000140911	Diptera	Syrphidae	Cheilosia	pagana	05	08	1979	216
NHMD	000142642	Diptera	Syrphidae	Cheilosia	pagana	08	08	1979	219
NHMD	000140913	Diptera	Syrphidae	Cheilosia	pagana	13	08	1979	224
NHMD	000142465	Diptera	Syrphidae	Cheilosia	pagana	13	08	1979	224
NHMD	000142641	Diptera	Syrphidae	Cheilosia	pagana	13	08	1979	224
NHMD	000142456	Diptera	Syrphidae	Cheilosia	pagana	15	08	1979	226
NHMD	000142457	Diptera	Syrphidae	Cheilosia	pagana	15	08	1979	226
NHMD	000142461	Diptera	Syrphidae	Cheilosia	pagana	15	08	1979	226
NHMD	000142462	Diptera	Syrphidae	Cheilosia	pagana	15	08	1979	226
NHMD	000142468	Diptera	Syrphidae	Cheilosia	pagana	18	08	1979	229
NHMD	000142469	Diptera	Syrphidae	Cheilosia	pagana	18	08	1979	229
NHMD	000142643	Diptera	Syrphidae	Cheilosia	pagana	18	08	1979	229
NHMD	000142466	Diptera	Syrphidae	Cheilosia	pagana	06	09	1979	248
NHMD	000142467	Diptera	Syrphidae	Cheilosia	pagana	06	09	1979	248
NHMD	000140908	Diptera	Syrphidae	Cheilosia	pagana	11	09	1979	253
NHMD	000140817	Diptera	Syrphidae	Cheilosia	pagana	03	05	1980	123
NHMD	000140818	Diptera	Syrphidae	Cheilosia	pagana	03	05	1980	123
NHMD	000140829	Diptera	Syrphidae	Cheilosia	pagana	03	05	1980	123
NHMD	000140909	Diptera	Syrphidae	Cheilosia	pagana	03	05	1980	123
NHMD	000142505	Diptera	Syrphidae	Cheilosia	pagana	03	05	1980	123
NHMD	000140906	Diptera	Syrphidae	Cheilosia	pagana	09	05	1980	129
NHMD	000140907	Diptera	Syrphidae	Cheilosia	pagana	10	05	1980	130
NHMD	000140991	Diptera	Syrphidae	Cheilosia	pagana	10	05	1980	130
NHMD	000142481	Diptera	Syrphidae	Cheilosia	pagana	19	05	1980	139
NHMD	000142482	Diptera	Syrphidae	Cheilosia	pagana	20	05	1980	140
NHMD	000142509	Diptera	Syrphidae	Cheilosia	pagana	20	05	1980	140
NHMD	000142483	Diptera	Syrphidae	Cheilosia	pagana	24	05	1980	144
NHMD	000142484	Diptera	Syrphidae	Cheilosia	pagana	24	05	1980	144
NHMD	000142684	Diptera	Syrphidae	Cheilosia	pagana	29	05	1980	149
NHMD	000142503	Diptera	Syrphidae	Cheilosia	pagana	03	06	1980	154
NHMD	000142504	Diptera	Syrphidae	Cheilosia	pagana	03	06	1980	154
NHMD	000142506	Diptera	Syrphidae	Cheilosia	pagana	06	06	1980	157
NHMD	000142507	Diptera	Syrphidae	Cheilosia	pagana	06	06	1980	157
NHMD	000142485	Diptera	Syrphidae	Cheilosia	pagana	08	06	1980	159
NHMD	000142502	Diptera	Syrphidae	Cheilosia	pagana	09	06	1980	160
NHMD	000142490	Diptera	Syrphidae	Cheilosia	pagana	11	06	1980	162
NHMD	000142486	Diptera	Syrphidae	Cheilosia	pagana	01	07	1980	182
NHMD	000142489	Diptera	Syrphidae	Cheilosia	pagana	03	07	1980	184
NHMD	000142667	Diptera	Syrphidae	Cheilosia	pagana	03	07	1980	184
NHMD	000142479	Diptera	Syrphidae	Cheilosia	pagana	04	07	1980	185
NHMD	000142496	Diptera	Syrphidae	Cheilosia	pagana	04	07	1980	185
NHMD	000142498	Diptera	Syrphidae	Cheilosia	pagana	04	07	1980	185
NHMD	000142499	Diptera	Syrphidae	Cheilosia	pagana	04	07	1980	185
NHMD	000142500	Diptera	Syrphidae	Cheilosia	pagana	04	07	1980	185
NHMD	000142495	Diptera	Syrphidae	Cheilosia	pagana	05	07	1980	186
NHMD	000142492	Diptera	Syrphidae	Cheilosia	pagana	07	07	1980	188
NHMD	000142493	Diptera	Syrphidae	Cheilosia	pagana	07	07	1980	188
NHMD	000142510	Diptera	Syrphidae	Cheilosia	pagana	07	07	1980	188
NHMD	000142487	Diptera	Syrphidae	Cheilosia	pagana	08	07	1980	189
NHMD	000142488	Diptera	Syrphidae	Cheilosia	pagana	08	07	1980	189
NHMD	000142491	Diptera	Syrphidae	Cheilosia	pagana	08	07	1980	189
NHMD	000142494	Diptera	Syrphidae	Cheilosia	pagana	11	07	1980	192
NHMD	000140912	Diptera	Syrphidae	Cheilosia	pagana	02	08	1980	214
NHMD	000142501	Diptera	Syrphidae	Cheilosia	pagana	02	08	1980	214
NHMD	000142508	Diptera	Syrphidae	Cheilosia	pagana	02	08	1980	214
NHMD	000142548	Diptera	Syrphidae	Cheilosia	pagana	02	08	1980	214
NHMD	000148999	Diptera	Syrphidae	Cheilosia	pagana	07	08	1980	219
NHMD	000140816	Diptera	Syrphidae	Cheilosia	pagana	07	08	1980	219
NHMD	000142446	Diptera	Syrphidae	Cheilosia	pagana	10	08	1980	222
NHMD	000140821	Diptera	Syrphidae	Cheilosia	pagana	14	08	1980	226
NHMD	000140824	Diptera	Syrphidae	Cheilosia	pagana	14	08	1980	226
NHMD	000140866	Diptera	Syrphidae	Cheilosia	pagana	14	08	1980	226
NHMD	000140815	Diptera	Syrphidae	Cheilosia	pagana	26	08	1980	238
NHMD	000140823	Diptera	Syrphidae	Cheilosia	pagana	27	08	1980	239
NHMD	000142633	Diptera	Syrphidae	Cheilosia	pagana	13	04	1981	102
NHMD	000142616	Diptera	Syrphidae	Cheilosia	pagana	14	04	1981	103
NHMD	000142599	Diptera	Syrphidae	Cheilosia	pagana	15	04	1981	104
NHMD	000140828	Diptera	Syrphidae	Cheilosia	pagana	20	04	1981	109
NHMD	000142463	Diptera	Syrphidae	Cheilosia	pagana	04	05	1981	123
NHMD	000142718	Diptera	Syrphidae	Cheilosia	pagana	14	05	1981	133
NHMD	000140830	Diptera	Syrphidae	Cheilosia	pagana	19	05	1981	138
NHMD	000140834	Diptera	Syrphidae	Cheilosia	pagana	19	05	1981	138
NHMD	000140835	Diptera	Syrphidae	Cheilosia	pagana	19	05	1981	138
NHMD	000142582	Diptera	Syrphidae	Cheilosia	pagana	19	05	1981	138
NHMD	000142650	Diptera	Syrphidae	Cheilosia	pagana	19	05	1981	138
NHMD	000142820	Diptera	Syrphidae	Cheilosia	pagana	19	05	1981	138
NHMD	000140832	Diptera	Syrphidae	Cheilosia	pagana	20	05	1981	139
NHMD	000140837	Diptera	Syrphidae	Cheilosia	pagana	20	05	1981	139
NHMD	000140838	Diptera	Syrphidae	Cheilosia	pagana	20	05	1981	139
NHMD	000140839	Diptera	Syrphidae	Cheilosia	pagana	20	05	1981	139
NHMD	000140831	Diptera	Syrphidae	Cheilosia	pagana	21	05	1981	140
NHMD	000140836	Diptera	Syrphidae	Cheilosia	pagana	21	05	1981	140
NHMD	000142514	Diptera	Syrphidae	Cheilosia	pagana	21	05	1981	140
NHMD	000142803	Diptera	Syrphidae	Cheilosia	pagana	21	05	1981	140
NHMD	000140833	Diptera	Syrphidae	Cheilosia	pagana	22	05	1981	141
NHMD	000142701	Diptera	Syrphidae	Cheilosia	pagana	29	05	1981	148
NHMD	000142531	Diptera	Syrphidae	Cheilosia	pagana	11	06	1981	161
NHMD	000142786	Diptera	Syrphidae	Cheilosia	pagana	11	06	1981	161
NHMA-ENT	7835	Diptera	Syrphidae	Cheilosia	pagana	13	06	1981	163
NHMD	000140972	Diptera	Syrphidae	Cheilosia	pagana	06	07	1981	186
NHMD	000140977	Diptera	Syrphidae	Cheilosia	pagana	06	07	1981	186
NHMD	000142565	Diptera	Syrphidae	Cheilosia	pagana	06	07	1981	186
NHMD	000148905	Diptera	Syrphidae	Cheilosia	pagana	22	07	1981	202
NHMD	000140970	Diptera	Syrphidae	Cheilosia	pagana	30	07	1981	210
NHMD	000140971	Diptera	Syrphidae	Cheilosia	pagana	01	08	1981	212
NHMD	000142769	Diptera	Syrphidae	Cheilosia	pagana	03	08	1981	214
NHMD	000142752	Diptera	Syrphidae	Cheilosia	pagana	03	08	1981	214
NHMD	000142735	Diptera	Syrphidae	Cheilosia	pagana	03	08	1981	214
NHMD	000142480	Diptera	Syrphidae	Cheilosia	pagana	03	08	1981	214
NHMD	000140973	Diptera	Syrphidae	Cheilosia	pagana	05	08	1981	216
NHMD	000140968	Diptera	Syrphidae	Cheilosia	pagana	06	08	1981	217
NHMD	000142429	Diptera	Syrphidae	Cheilosia	pagana	06	08	1981	217
NHMD	000148997	Diptera	Syrphidae	Cheilosia	pagana	25	04	1982	114
NHMD	000149002	Diptera	Syrphidae	Cheilosia	pagana	25	04	1982	114
NHMD	000149012	Diptera	Syrphidae	Cheilosia	pagana	25	04	1982	114
NHMD	000149015	Diptera	Syrphidae	Cheilosia	pagana	15	05	1982	134
NHMD	000140975	Diptera	Syrphidae	Cheilosia	pagana	15	05	1982	134
NHMD	000140969	Diptera	Syrphidae	Cheilosia	pagana	29	05	1982	148
NHMD	000149014	Diptera	Syrphidae	Cheilosia	pagana	02	06	1982	152
NHMD	000149021	Diptera	Syrphidae	Cheilosia	pagana	02	06	1982	152
NHMD	000149025	Diptera	Syrphidae	Cheilosia	pagana	02	06	1982	152
NHMD	000142602	Diptera	Syrphidae	Cheilosia	pagana	02	06	1982	152
NHMD	000148908	Diptera	Syrphidae	Cheilosia	pagana	05	06	1982	155
NHMD	000148909	Diptera	Syrphidae	Cheilosia	pagana	05	06	1982	155
NHMD	000149018	Diptera	Syrphidae	Cheilosia	pagana	05	06	1982	155
NHMD	000149022	Diptera	Syrphidae	Cheilosia	pagana	05	06	1982	155
NHMD	000140967	Diptera	Syrphidae	Cheilosia	pagana	08	06	1982	158
NHMD	000149024	Diptera	Syrphidae	Cheilosia	pagana	15	06	1982	165
NHMD	000149026	Diptera	Syrphidae	Cheilosia	pagana	11	07	1982	191
NHMD	000148907	Diptera	Syrphidae	Cheilosia	pagana	13	07	1982	193
NHMD	000149019	Diptera	Syrphidae	Cheilosia	pagana	13	07	1982	193
NHMD	000149001	Diptera	Syrphidae	Cheilosia	pagana	15	07	1982	195
NHMD	000149000	Diptera	Syrphidae	Cheilosia	pagana	17	07	1982	197
NHMD	000149020	Diptera	Syrphidae	Cheilosia	pagana	26	07	1982	206
NHMD	000149013	Diptera	Syrphidae	Cheilosia	pagana	27	07	1982	207
NHMD	000149003	Diptera	Syrphidae	Cheilosia	pagana	28	07	1982	208
NHMD	000149023	Diptera	Syrphidae	Cheilosia	pagana	28	07	1982	208
NHMD	000148877	Diptera	Syrphidae	Cheilosia	pagana	07	06	1983	157
NHMD	000148878	Diptera	Syrphidae	Cheilosia	pagana	07	06	1983	157
NHMD	000148879	Diptera	Syrphidae	Cheilosia	pagana	07	06	1983	157
NHMD	000148888	Diptera	Syrphidae	Cheilosia	pagana	28	06	1983	178
NHMD	000148894	Diptera	Syrphidae	Cheilosia	pagana	28	06	1983	178
NHMD	000148890	Diptera	Syrphidae	Cheilosia	pagana	11	07	1983	191
NHMD	000148895	Diptera	Syrphidae	Cheilosia	pagana	28	07	1983	208
NHMD	000140905	Diptera	Syrphidae	Cheilosia	pagana	29	07	1983	209
NHMD	000148889	Diptera	Syrphidae	Cheilosia	pagana	06	08	1983	217
NHMD	000148887	Diptera	Syrphidae	Cheilosia	pagana	09	08	1983	220
NHMD	000148884	Diptera	Syrphidae	Cheilosia	pagana	18	08	1983	229
NHMD	000140978	Diptera	Syrphidae	Cheilosia	pagana	23	08	1983	234
NHMD	000149054	Diptera	Syrphidae	Cheilosia	pagana	06	04	1984	96
NHMD	000149059	Diptera	Syrphidae	Cheilosia	pagana	13	04	1984	103
NHMD	000142822	Diptera	Syrphidae	Cheilosia	pagana	20	05	1984	140
NHMD	000149053	Diptera	Syrphidae	Cheilosia	pagana	24	05	1984	144
NHMD	000149039	Diptera	Syrphidae	Cheilosia	pagana	04	07	1984	185
NHMD	000149046	Diptera	Syrphidae	Cheilosia	pagana	04	07	1984	185
NHMD	000149052	Diptera	Syrphidae	Cheilosia	pagana	04	07	1984	185
NHMD	000149028	Diptera	Syrphidae	Cheilosia	pagana	05	07	1984	186
NHMD	000149033	Diptera	Syrphidae	Cheilosia	pagana	05	07	1984	186
NHMD	000149047	Diptera	Syrphidae	Cheilosia	pagana	10	07	1984	191
NHMD	000148982	Diptera	Syrphidae	Cheilosia	pagana	13	07	1984	194
NHMD	000148983	Diptera	Syrphidae	Cheilosia	pagana	13	07	1984	194
NHMD	000149038	Diptera	Syrphidae	Cheilosia	pagana	13	07	1984	194
NHMD	000149041	Diptera	Syrphidae	Cheilosia	pagana	13	07	1984	194
NHMD	000142821	Diptera	Syrphidae	Cheilosia	pagana	23	07	1984	204
NHMD	000149027	Diptera	Syrphidae	Cheilosia	pagana	24	07	1984	205
NHMD	000149032	Diptera	Syrphidae	Cheilosia	pagana	24	07	1984	205
NHMD	000149040	Diptera	Syrphidae	Cheilosia	pagana	27	07	1984	208
NHMA-ENT	7715	Diptera	Syrphidae	Cheilosia	pagana	04	05	1985	123
NHMD	000149036	Diptera	Syrphidae	Cheilosia	pagana	10	05	1985	129
NHMD	000149048	Diptera	Syrphidae	Cheilosia	pagana	10	05	1985	129
NHMD	000149055	Diptera	Syrphidae	Cheilosia	pagana	10	05	1985	129
NHMA-ENT	7707	Diptera	Syrphidae	Cheilosia	pagana	12	05	1985	131
NHMA-ENT	7709	Diptera	Syrphidae	Cheilosia	pagana	12	05	1985	131
NHMA-ENT	7710	Diptera	Syrphidae	Cheilosia	pagana	12	05	1985	131
NHMA-ENT	7711	Diptera	Syrphidae	Cheilosia	pagana	12	05	1985	131
NHMA-ENT	7712	Diptera	Syrphidae	Cheilosia	pagana	12	05	1985	131
NHMA-ENT	7713	Diptera	Syrphidae	Cheilosia	pagana	12	05	1985	131
NHMA-ENT	7708	Diptera	Syrphidae	Cheilosia	pagana	13	05	1985	132
NHMA-ENT	7716	Diptera	Syrphidae	Cheilosia	pagana	14	05	1985	133
NHMA-ENT	7717	Diptera	Syrphidae	Cheilosia	pagana	14	05	1985	133
NHMD	000148985	Diptera	Syrphidae	Cheilosia	pagana	16	05	1985	135
NHMD	000149030	Diptera	Syrphidae	Cheilosia	pagana	16	05	1985	135
NHMD	000142823	Diptera	Syrphidae	Cheilosia	pagana	17	05	1985	136
NHMD	000148986	Diptera	Syrphidae	Cheilosia	pagana	22	05	1985	141
NHMD	000149042	Diptera	Syrphidae	Cheilosia	pagana	22	05	1985	141
NHMD	000148980	Diptera	Syrphidae	Cheilosia	pagana	30	05	1985	149
NHMD	000149031	Diptera	Syrphidae	Cheilosia	pagana	30	05	1985	149
NHMD	000149037	Diptera	Syrphidae	Cheilosia	pagana	30	05	1985	149
NHMA-ENT	7706	Diptera	Syrphidae	Cheilosia	pagana	16	06	1985	166
NHMD	000149056	Diptera	Syrphidae	Cheilosia	pagana	24	06	1985	174
NHMD	000149044	Diptera	Syrphidae	Cheilosia	pagana	09	07	1985	189
NHMD	000149050	Diptera	Syrphidae	Cheilosia	pagana	09	07	1985	189
NHMA-ENT	7720	Diptera	Syrphidae	Cheilosia	pagana	14	07	1985	194
NHMA-ENT	7721	Diptera	Syrphidae	Cheilosia	pagana	14	07	1985	194
NHMA-ENT	7722	Diptera	Syrphidae	Cheilosia	pagana	14	07	1985	194
NHMD	000149043	Diptera	Syrphidae	Cheilosia	pagana	15	07	1985	195
NHMA-ENT	7705	Diptera	Syrphidae	Cheilosia	pagana	22	07	1985	202
NHMD	000148984	Diptera	Syrphidae	Cheilosia	pagana	25	07	1985	205
NHMD	000149029	Diptera	Syrphidae	Cheilosia	pagana	25	07	1985	205
NHMD	000149035	Diptera	Syrphidae	Cheilosia	pagana	25	07	1985	205
NHMD	000149049	Diptera	Syrphidae	Cheilosia	pagana	25	07	1985	205
NHMA-ENT	7718	Diptera	Syrphidae	Cheilosia	pagana	27	07	1985	207
NHMA-ENT	7714	Diptera	Syrphidae	Cheilosia	pagana	03	08	1985	214
NHMA-ENT	7726	Diptera	Syrphidae	Cheilosia	pagana	03	08	1985	214
NHMD	000148981	Diptera	Syrphidae	Cheilosia	pagana	12	08	1985	223
NHMD	000148944	Diptera	Syrphidae	Cheilosia	pagana	01	05	1986	120
NHMA-ENT	7842	Diptera	Syrphidae	Cheilosia	pagana	19	05	1986	138
NHMD	000148937	Diptera	Syrphidae	Cheilosia	pagana	21	05	1986	140
NHMD	000148941	Diptera	Syrphidae	Cheilosia	pagana	23	05	1986	142
NHMD	000149034	Diptera	Syrphidae	Cheilosia	pagana	23	05	1986	142
NHMA-ENT	7827	Diptera	Syrphidae	Cheilosia	pagana	10	06	1986	160
NHMD	000148943	Diptera	Syrphidae	Cheilosia	pagana	18	06	1986	168
NHMA-ENT	7820	Diptera	Syrphidae	Cheilosia	pagana	24	06	1986	174
NHMD	000148933	Diptera	Syrphidae	Cheilosia	pagana	09	07	1986	189
NHMD	000148934	Diptera	Syrphidae	Cheilosia	pagana	18	07	1986	198
NHMD	000149051	Diptera	Syrphidae	Cheilosia	pagana	23	07	1986	203
NHMD	000148938	Diptera	Syrphidae	Cheilosia	pagana	25	07	1986	205
NHMD	000149045	Diptera	Syrphidae	Cheilosia	pagana	25	07	1986	205
NHMA-ENT	7719	Diptera	Syrphidae	Cheilosia	pagana	27	07	1986	207
NHMD	000148939	Diptera	Syrphidae	Cheilosia	pagana	11	08	1986	222
NHMD	000148940	Diptera	Syrphidae	Cheilosia	pagana	11	08	1986	222
NHMD	000148942	Diptera	Syrphidae	Cheilosia	pagana	11	08	1986	222
NHMD	000148935	Diptera	Syrphidae	Cheilosia	pagana	18	08	1986	229
NHMD	000148936	Diptera	Syrphidae	Cheilosia	pagana	18	08	1986	229
NHMD	000148931	Diptera	Syrphidae	Cheilosia	pagana	29	08	1986	240
NHMD	000149057	Diptera	Syrphidae	Cheilosia	pagana	29	08	1986	240
NHMD	000148920	Diptera	Syrphidae	Cheilosia	pagana	24	04	1987	113
NHMD	000148911	Diptera	Syrphidae	Cheilosia	pagana	06	05	1987	125
NHMD	000148922	Diptera	Syrphidae	Cheilosia	pagana	06	05	1987	125
NHMD	000148926	Diptera	Syrphidae	Cheilosia	pagana	06	05	1987	125
NHMD	000148932	Diptera	Syrphidae	Cheilosia	pagana	06	05	1987	125
NHMD	000148916	Diptera	Syrphidae	Cheilosia	pagana	07	05	1987	126
NHMD	000148924	Diptera	Syrphidae	Cheilosia	pagana	07	05	1987	126
NHMD	000148913	Diptera	Syrphidae	Cheilosia	pagana	23	05	1987	142
NHMD	000148912	Diptera	Syrphidae	Cheilosia	pagana	25	05	1987	144
NHMD	000148914	Diptera	Syrphidae	Cheilosia	pagana	25	05	1987	144
NHMD	000148928	Diptera	Syrphidae	Cheilosia	pagana	25	05	1987	144
NHMA-ENT	7844	Diptera	Syrphidae	Cheilosia	pagana	10	06	1987	160
NHMA-ENT	7840	Diptera	Syrphidae	Cheilosia	pagana	10	06	1987	160
NHMD	000148918	Diptera	Syrphidae	Cheilosia	pagana	21	06	1987	171
NHMD	000148919	Diptera	Syrphidae	Cheilosia	pagana	21	06	1987	171
NHMD	000140974	Diptera	Syrphidae	Cheilosia	pagana	24	06	1987	174
NHMA-ENT	7814	Diptera	Syrphidae	Cheilosia	pagana	28	06	1987	178
NHMA-ENT	7815	Diptera	Syrphidae	Cheilosia	pagana	30	06	1987	180
NHMD	000148927	Diptera	Syrphidae	Cheilosia	pagana	04	07	1987	184
NHMD	000148921	Diptera	Syrphidae	Cheilosia	pagana	06	07	1987	186
NHMA-ENT	7723	Diptera	Syrphidae	Cheilosia	pagana	12	07	1987	192
NHMD	000148917	Diptera	Syrphidae	Cheilosia	pagana	15	07	1987	195
NHMD	000148925	Diptera	Syrphidae	Cheilosia	pagana	15	07	1987	195
NHMD	000148923	Diptera	Syrphidae	Cheilosia	pagana	04	08	1987	215
NHMA-ENT	7813	Diptera	Syrphidae	Cheilosia	pagana	09	08	1987	220
NHMD	000148929	Diptera	Syrphidae	Cheilosia	pagana	10	08	1987	221
NHMD	000148910	Diptera	Syrphidae	Cheilosia	pagana	25	08	1987	236
NHMA-ENT	7818	Diptera	Syrphidae	Cheilosia	pagana	27	08	1987	238
NHMA-ENT	7819	Diptera	Syrphidae	Cheilosia	pagana	27	08	1987	238
NHMD	000148915	Diptera	Syrphidae	Cheilosia	pagana	29	08	1987	240
NHMD	000148930	Diptera	Syrphidae	Cheilosia	pagana	30	08	1987	241
NHMA-ENT	7817	Diptera	Syrphidae	Cheilosia	pagana	31	08	1987	242
NHMA-ENT	7816	Diptera	Syrphidae	Cheilosia	pagana	03	09	1987	245
NHMA-ENT	7724	Diptera	Syrphidae	Cheilosia	pagana	30	04	1988	120
NHMD	000140871	Diptera	Syrphidae	Cheilosia	pagana	05	05	1988	125
NHMA-ENT	7823	Diptera	Syrphidae	Cheilosia	pagana	10	05	1988	130
NHMA-ENT	7825	Diptera	Syrphidae	Cheilosia	pagana	10	05	1988	130
NHMA-ENT	7826	Diptera	Syrphidae	Cheilosia	pagana	10	05	1988	130
NHMA-ENT	7824	Diptera	Syrphidae	Cheilosia	pagana	12	05	1988	132
NHMD	000148967	Diptera	Syrphidae	Cheilosia	pagana	13	05	1988	133
NHMA-ENT	7837	Diptera	Syrphidae	Cheilosia	pagana	15	05	1988	135
NHMA-ENT	7839	Diptera	Syrphidae	Cheilosia	pagana	16	05	1988	136
NHMD	000148963	Diptera	Syrphidae	Cheilosia	pagana	17	05	1988	137
NHMD	000148975	Diptera	Syrphidae	Cheilosia	pagana	17	05	1988	137
NHMA-ENT	7821	Diptera	Syrphidae	Cheilosia	pagana	19	05	1988	139
NHMA-ENT	7845	Diptera	Syrphidae	Cheilosia	pagana	26	05	1988	146
NHMA-ENT	7841	Diptera	Syrphidae	Cheilosia	pagana	26	05	1988	146
NHMA-ENT	7838	Diptera	Syrphidae	Cheilosia	pagana	27	05	1988	147
NHMD	000148968	Diptera	Syrphidae	Cheilosia	pagana	06	06	1988	157
NHMA-ENT	7836	Diptera	Syrphidae	Cheilosia	pagana	08	06	1988	159
NHMD	000148962	Diptera	Syrphidae	Cheilosia	pagana	16	06	1988	167
NHMD	000148961	Diptera	Syrphidae	Cheilosia	pagana	29	06	1988	180
NHMA-ENT	7843	Diptera	Syrphidae	Cheilosia	pagana	04	07	1988	185
NHMD	000148969	Diptera	Syrphidae	Cheilosia	pagana	16	07	1988	197
NHMD	000148960	Diptera	Syrphidae	Cheilosia	pagana	19	07	1988	200
NHMD	000148964	Diptera	Syrphidae	Cheilosia	pagana	19	07	1988	200
NHMA-ENT	7743	Diptera	Syrphidae	Cheilosia	pagana	27	07	1988	208
NHMA-ENT	7744	Diptera	Syrphidae	Cheilosia	pagana	27	07	1988	208
NHMA-ENT	7745	Diptera	Syrphidae	Cheilosia	pagana	27	07	1988	208
NHMA-ENT	7752	Diptera	Syrphidae	Cheilosia	pagana	28	07	1988	209
NHMD	000148965	Diptera	Syrphidae	Cheilosia	pagana	28	07	1988	209
NHMA-ENT	7746	Diptera	Syrphidae	Cheilosia	pagana	29	07	1988	210
NHMA-ENT	7747	Diptera	Syrphidae	Cheilosia	pagana	02	08	1988	214
NHMA-ENT	7748	Diptera	Syrphidae	Cheilosia	pagana	02	08	1988	214
NHMA-ENT	7749	Diptera	Syrphidae	Cheilosia	pagana	02	08	1988	214
NHMD	000148966	Diptera	Syrphidae	Cheilosia	pagana	05	08	1988	217
NHMD	000148958	Diptera	Syrphidae	Cheilosia	pagana	06	08	1988	218
NHMA-ENT	7750	Diptera	Syrphidae	Cheilosia	pagana	17	08	1988	229
NHMA-ENT	7751	Diptera	Syrphidae	Cheilosia	pagana	17	08	1988	229
NHMD	000148959	Diptera	Syrphidae	Cheilosia	pagana	17	08	1988	229
NHMD	000148974	Diptera	Syrphidae	Cheilosia	pagana	17	08	1988	229
NHMA-ENT	7828	Diptera	Syrphidae	Cheilosia	pagana	20	08	1988	232
NHMA-ENT	7822	Diptera	Syrphidae	Cheilosia	pagana	07	09	1988	250
NHMA-ENT	7753	Diptera	Syrphidae	Cheilosia	pagana	13	04	1989	102
NHMA-ENT	7754	Diptera	Syrphidae	Cheilosia	pagana	13	04	1989	102
NHMA-ENT	7755	Diptera	Syrphidae	Cheilosia	pagana	14	04	1989	103
NHMA-ENT	7756	Diptera	Syrphidae	Cheilosia	pagana	21	04	1989	110
NHMD	000148950	Diptera	Syrphidae	Cheilosia	pagana	22	04	1989	111
NHMA-ENT	7757	Diptera	Syrphidae	Cheilosia	pagana	24	04	1989	113
NHMA-ENT	7758	Diptera	Syrphidae	Cheilosia	pagana	24	04	1989	113
NHMA-ENT	7759	Diptera	Syrphidae	Cheilosia	pagana	28	04	1989	117
NHMA-ENT	7760	Diptera	Syrphidae	Cheilosia	pagana	28	04	1989	117
NHMA-ENT	7761	Diptera	Syrphidae	Cheilosia	pagana	28	04	1989	117
NHMA-ENT	7762	Diptera	Syrphidae	Cheilosia	pagana	28	04	1989	117
NHMA-ENT	7763	Diptera	Syrphidae	Cheilosia	pagana	29	04	1989	118
NHMA-ENT	7764	Diptera	Syrphidae	Cheilosia	pagana	29	04	1989	118
NHMD	000148979	Diptera	Syrphidae	Cheilosia	pagana	29	04	1989	118
NHMA-ENT	7765	Diptera	Syrphidae	Cheilosia	pagana	30	04	1989	119
NHMA-ENT	7766	Diptera	Syrphidae	Cheilosia	pagana	01	05	1989	120
NHMA-ENT	7767	Diptera	Syrphidae	Cheilosia	pagana	03	05	1989	122
NHMD	000148953	Diptera	Syrphidae	Cheilosia	pagana	04	05	1989	123
NHMD	000140976	Diptera	Syrphidae	Cheilosia	pagana	05	05	1989	124
NHMD	000140980	Diptera	Syrphidae	Cheilosia	pagana	05	05	1989	124
NHMD	000140981	Diptera	Syrphidae	Cheilosia	pagana	05	05	1989	124
NHMD	000140982	Diptera	Syrphidae	Cheilosia	pagana	05	05	1989	124
NHMD	000140983	Diptera	Syrphidae	Cheilosia	pagana	05	05	1989	124
NHMA-ENT	7768	Diptera	Syrphidae	Cheilosia	pagana	09	05	1989	128
NHMD	000148957	Diptera	Syrphidae	Cheilosia	pagana	10	05	1989	129
NHMD	000148970	Diptera	Syrphidae	Cheilosia	pagana	10	05	1989	129
NHMA-ENT	7769	Diptera	Syrphidae	Cheilosia	pagana	11	05	1989	130
NHMA-ENT	7730	Diptera	Syrphidae	Cheilosia	pagana	20	05	1989	139
NHMD	000148949	Diptera	Syrphidae	Cheilosia	pagana	20	05	1989	139
NHMD	000148954	Diptera	Syrphidae	Cheilosia	pagana	20	05	1989	139
NHMD	000148955	Diptera	Syrphidae	Cheilosia	pagana	20	05	1989	139
NHMD	000148956	Diptera	Syrphidae	Cheilosia	pagana	20	05	1989	139
NHMA-ENT	7732	Diptera	Syrphidae	Cheilosia	pagana	26	05	1989	145
NHMA-ENT	7731	Diptera	Syrphidae	Cheilosia	pagana	26	05	1989	145
NHMD	000148977	Diptera	Syrphidae	Cheilosia	pagana	27	05	1989	146
NHMA-ENT	7770	Diptera	Syrphidae	Cheilosia	pagana	09	06	1989	159
NHMA-ENT	7771	Diptera	Syrphidae	Cheilosia	pagana	10	06	1989	160
NHMA-ENT	7772	Diptera	Syrphidae	Cheilosia	pagana	10	06	1989	160
NHMA-ENT	7735	Diptera	Syrphidae	Cheilosia	pagana	11	06	1989	161
NHMA-ENT	7733	Diptera	Syrphidae	Cheilosia	pagana	11	06	1989	161
NHMA-ENT	7734	Diptera	Syrphidae	Cheilosia	pagana	11	06	1989	161
NHMA-ENT	7736	Diptera	Syrphidae	Cheilosia	pagana	11	06	1989	161
NHMA-ENT	7773	Diptera	Syrphidae	Cheilosia	pagana	11	06	1989	161
NHMA-ENT	7737	Diptera	Syrphidae	Cheilosia	pagana	12	06	1989	162
NHMA-ENT	7738	Diptera	Syrphidae	Cheilosia	pagana	12	06	1989	162
NHMA-ENT	7729	Diptera	Syrphidae	Cheilosia	pagana	13	06	1989	163
NHMA-ENT	7774	Diptera	Syrphidae	Cheilosia	pagana	15	06	1989	165
NHMD	000148948	Diptera	Syrphidae	Cheilosia	pagana	16	06	1989	166
NHMD	000148971	Diptera	Syrphidae	Cheilosia	pagana	19	06	1989	169
NHMD	000148952	Diptera	Syrphidae	Cheilosia	pagana	22	06	1989	172
NHMA-ENT	7728	Diptera	Syrphidae	Cheilosia	pagana	27	06	1989	177
NHMA-ENT	7739	Diptera	Syrphidae	Cheilosia	pagana	01	07	1989	181
NHMA-ENT	7775	Diptera	Syrphidae	Cheilosia	pagana	18	07	1989	198
NHMA-ENT	7776	Diptera	Syrphidae	Cheilosia	pagana	19	07	1989	199
NHMA-ENT	7777	Diptera	Syrphidae	Cheilosia	pagana	21	07	1989	201
NHMA-ENT	7778	Diptera	Syrphidae	Cheilosia	pagana	21	07	1989	201
NHMA-ENT	7779	Diptera	Syrphidae	Cheilosia	pagana	26	07	1989	206
NHMA-ENT	7741	Diptera	Syrphidae	Cheilosia	pagana	28	07	1989	208
NHMA-ENT	7780	Diptera	Syrphidae	Cheilosia	pagana	28	07	1989	208
NHMD	000148951	Diptera	Syrphidae	Cheilosia	pagana	28	07	1989	208
NHMA-ENT	7740	Diptera	Syrphidae	Cheilosia	pagana	12	08	1989	223
NHMA-ENT	7742	Diptera	Syrphidae	Cheilosia	pagana	12	08	1989	223
NHMA-ENT	7781	Diptera	Syrphidae	Cheilosia	pagana	12	08	1989	223
NHMA-ENT	7782	Diptera	Syrphidae	Cheilosia	pagana	16	08	1989	227
NHMA-ENT	7783	Diptera	Syrphidae	Cheilosia	pagana	19	08	1989	230
NHMA-ENT	7725	Diptera	Syrphidae	Cheilosia	pagana	22	08	1989	233
NHMA-ENT	7727	Diptera	Syrphidae	Cheilosia	pagana	22	08	1989	233
NHMA-ENT	7784	Diptera	Syrphidae	Cheilosia	pagana	22	08	1989	233
NHMA-ENT	7785	Diptera	Syrphidae	Cheilosia	pagana	29	08	1989	240
NHMA-ENT	7786	Diptera	Syrphidae	Cheilosia	pagana	29	08	1989	240
NHMA-ENT	7787	Diptera	Syrphidae	Cheilosia	pagana	14	09	1989	256
NHMA-ENT	7788	Diptera	Syrphidae	Cheilosia	pagana	02	04	1990	91
NHMA-ENT	7789	Diptera	Syrphidae	Cheilosia	pagana	23	04	1990	112
NHMA-ENT	7790	Diptera	Syrphidae	Cheilosia	pagana	25	04	1990	114
NHMA-ENT	7791	Diptera	Syrphidae	Cheilosia	pagana	16	05	1990	135
NHMD	000148978	Diptera	Syrphidae	Cheilosia	pagana	18	05	1990	137
NHMD	000149061	Diptera	Syrphidae	Cheilosia	pagana	19	05	1990	138
NHMA-ENT	7792	Diptera	Syrphidae	Cheilosia	pagana	21	05	1990	140
NHMA-ENT	7793	Diptera	Syrphidae	Cheilosia	pagana	17	06	1990	167
NHMA-ENT	7794	Diptera	Syrphidae	Cheilosia	pagana	18	06	1990	168
NHMA-ENT	7795	Diptera	Syrphidae	Cheilosia	pagana	12	07	1990	192
NHMA-ENT	7796	Diptera	Syrphidae	Cheilosia	pagana	16	07	1990	196
NHMD	000148945	Diptera	Syrphidae	Cheilosia	pagana	16	07	1990	196
NHMA-ENT	7797	Diptera	Syrphidae	Cheilosia	pagana	21	07	1990	201
NHMA-ENT	7798	Diptera	Syrphidae	Cheilosia	pagana	21	07	1990	201
NHMD	000148947	Diptera	Syrphidae	Cheilosia	pagana	23	07	1990	203
NHMD	000148976	Diptera	Syrphidae	Cheilosia	pagana	27	07	1990	207
NHMA-ENT	7799	Diptera	Syrphidae	Cheilosia	pagana	03	08	1990	214
NHMD	000148972	Diptera	Syrphidae	Cheilosia	pagana	17	08	1990	228
NHMD	000148946	Diptera	Syrphidae	Cheilosia	pagana	27	08	1990	238
NHMA-ENT	7832	Diptera	Syrphidae	Cheilosia	pagana	11	04	1991	100
NHMD	000142606	Diptera	Syrphidae	Cheilosia	pagana	24	05	1991	143
NHMD	000142614	Diptera	Syrphidae	Cheilosia	pagana	24	05	1991	143
NHMD	000142622	Diptera	Syrphidae	Cheilosia	pagana	09	06	1991	159
NHMD	000140979	Diptera	Syrphidae	Cheilosia	pagana	12	06	1991	162
NHMD	000142605	Diptera	Syrphidae	Cheilosia	pagana	21	06	1991	171
NHMD	000140984	Diptera	Syrphidae	Cheilosia	pagana	13	07	1991	193
NHMA-ENT	7801	Diptera	Syrphidae	Cheilosia	pagana	29	07	1991	209
NHMA-ENT	7800	Diptera	Syrphidae	Cheilosia	pagana	31	07	1991	211
NHMD	000142631	Diptera	Syrphidae	Cheilosia	pagana	04	08	1991	215
NHMD	000142628	Diptera	Syrphidae	Cheilosia	pagana	10	08	1991	221
NHMD	000148973	Diptera	Syrphidae	Cheilosia	pagana	13	08	1991	224
NHMD	000142630	Diptera	Syrphidae	Cheilosia	pagana	18	08	1991	229
NHMA-ENT	7802	Diptera	Syrphidae	Cheilosia	pagana	19	08	1991	230
NHMD	000142611	Diptera	Syrphidae	Cheilosia	pagana	19	08	1991	230
NHMD	000142612	Diptera	Syrphidae	Cheilosia	pagana	19	08	1991	230
NHMD	000142629	Diptera	Syrphidae	Cheilosia	pagana	19	08	1991	230
NHMA-ENT	7803	Diptera	Syrphidae	Cheilosia	pagana	29	03	1992	88
NHMA-ENT	7804	Diptera	Syrphidae	Cheilosia	pagana	09	04	1992	99
NHMA-ENT	7809	Diptera	Syrphidae	Cheilosia	pagana	06	05	1992	126
NHMA-ENT	7810	Diptera	Syrphidae	Cheilosia	pagana	06	05	1992	126
NHMA-ENT	7811	Diptera	Syrphidae	Cheilosia	pagana	06	05	1992	126
NHMA-ENT	7812	Diptera	Syrphidae	Cheilosia	pagana	06	05	1992	126
NHMD	000142609	Diptera	Syrphidae	Cheilosia	pagana	09	05	1992	129
NHMD	000142610	Diptera	Syrphidae	Cheilosia	pagana	09	05	1992	129
NHMD	000142618	Diptera	Syrphidae	Cheilosia	pagana	09	05	1992	129
NHMD	000142624	Diptera	Syrphidae	Cheilosia	pagana	09	05	1992	129
NHMD	000142625	Diptera	Syrphidae	Cheilosia	pagana	09	05	1992	129
NHMD	000142607	Diptera	Syrphidae	Cheilosia	pagana	10	05	1992	130
NHMD	000142623	Diptera	Syrphidae	Cheilosia	pagana	10	05	1992	130
NHMD	000142627	Diptera	Syrphidae	Cheilosia	pagana	10	05	1992	130
Naturbasen		Diptera	Syrphidae	Cheilosia	pagana	15	05	1992	135
Naturbasen		Diptera	Syrphidae	Cheilosia	pagana	15	05	1992	135
NHMD	000140986	Diptera	Syrphidae	Cheilosia	pagana	19	05	1992	139
NHMD	000148873	Diptera	Syrphidae	Cheilosia	pagana	25	05	1992	145
NHMD	000142608	Diptera	Syrphidae	Cheilosia	pagana	27	05	1992	147
NHMD	000142617	Diptera	Syrphidae	Cheilosia	pagana	03	06	1992	154
NHMD	000148876	Diptera	Syrphidae	Cheilosia	pagana	08	06	1992	159
NHMD	000142613	Diptera	Syrphidae	Cheilosia	pagana	08	06	1992	159
NHMD	000148875	Diptera	Syrphidae	Cheilosia	pagana	25	06	1992	176
NHMD	000148874	Diptera	Syrphidae	Cheilosia	pagana	11	07	1992	192
NHMA-ENT	7805	Diptera	Syrphidae	Cheilosia	pagana	20	07	1992	201
NHMD	000142626	Diptera	Syrphidae	Cheilosia	pagana	25	07	1992	206
NHMA-ENT	7806	Diptera	Syrphidae	Cheilosia	pagana	03	08	1992	215
NHMA-ENT	7807	Diptera	Syrphidae	Cheilosia	pagana	08	08	1992	220
NHMD	000142604	Diptera	Syrphidae	Cheilosia	pagana	24	04	1993	113
NHMD	000142619	Diptera	Syrphidae	Cheilosia	pagana	24	04	1993	113
NHMD	000142621	Diptera	Syrphidae	Cheilosia	pagana	02	05	1993	121
NHMD	000142603	Diptera	Syrphidae	Cheilosia	pagana	13	05	1993	132
NHMD	000142615	Diptera	Syrphidae	Cheilosia	pagana	13	05	1993	132
NHMD	000148870	Diptera	Syrphidae	Cheilosia	pagana	14	05	1993	133
NHMD	000148871	Diptera	Syrphidae	Cheilosia	pagana	14	05	1993	133
NHMD	000142620	Diptera	Syrphidae	Cheilosia	pagana	29	05	1993	148
NHMD	000148869	Diptera	Syrphidae	Cheilosia	pagana	30	05	1993	149
NHMA post2000		Diptera	Syrphidae	Cheilosia	pagana	21	07	1993	201
NHMD	000148872	Diptera	Syrphidae	Cheilosia	pagana	24	08	1993	235
NHMA-ENT	7808	Diptera	Syrphidae	Cheilosia	pagana	29	08	1993	240
NHMA-ENT	7830	Diptera	Syrphidae	Cheilosia	pagana	16	04	1994	105
NHMA-ENT	7829	Diptera	Syrphidae	Cheilosia	pagana	17	04	1994	106
NHMA-ENT	7833	Diptera	Syrphidae	Cheilosia	pagana	25	07	1995	205
Naturbasen		Diptera	Syrphidae	Cheilosia	pagana	06	08	1995	217
Naturbasen		Diptera	Syrphidae	Cheilosia	pagana	11	08	1997	222
Naturbasen		Diptera	Syrphidae	Cheilosia	pagana	11	08	1997	222
Naturbasen		Diptera	Syrphidae	Cheilosia	pagana	11	08	1997	222
Naturbasen		Diptera	Syrphidae	Cheilosia	pagana	15	05	1999	134
Naturbasen		Diptera	Syrphidae	Cheilosia	pagana	11	07	1999	191
Naturbasen		Diptera	Syrphidae	Cheilosia	pagana	11	07	1999	191
Naturbasen		Diptera	Syrphidae	Cheilosia	pagana	25	04	2000	115
NHMA post2000		Diptera	Syrphidae	Cheilosia	pagana	02	05	2001	121
NHMA post2000		Diptera	Syrphidae	Cheilosia	pagana	31	05	2001	150
NHMA post2000		Diptera	Syrphidae	Cheilosia	pagana	31	05	2001	150
NHMA post2000		Diptera	Syrphidae	Cheilosia	pagana	31	05	2001	150
NHMA post2000		Diptera	Syrphidae	Cheilosia	pagana	31	05	2001	150
NHMA post2000		Diptera	Syrphidae	Cheilosia	pagana	21	08	2001	232
NHMA post2000		Diptera	Syrphidae	Cheilosia	pagana	21	08	2001	232
NHMA post2000		Diptera	Syrphidae	Cheilosia	pagana	21	08	2001	232
NHMA post2000		Diptera	Syrphidae	Cheilosia	pagana	21	08	2001	232
NHMA post2000		Diptera	Syrphidae	Cheilosia	pagana	21	08	2001	232
NHMA post2000		Diptera	Syrphidae	Cheilosia	pagana	21	08	2001	232
NHMA post2000		Diptera	Syrphidae	Cheilosia	pagana	23	08	2001	234
NHMA post2000		Diptera	Syrphidae	Cheilosia	pagana	11	04	2002	100
NHMA post2000		Diptera	Syrphidae	Cheilosia	pagana	02	05	2002	121
NHMA post2000		Diptera	Syrphidae	Cheilosia	pagana	08	05	2002	127
NHMA post2000		Diptera	Syrphidae	Cheilosia	pagana	27	05	2002	146
NHMA post2000		Diptera	Syrphidae	Cheilosia	pagana	27	05	2002	146
NHMA post2000		Diptera	Syrphidae	Cheilosia	pagana	27	05	2002	146
NHMA post2000		Diptera	Syrphidae	Cheilosia	pagana	27	05	2002	146
NHMA post2000		Diptera	Syrphidae	Cheilosia	pagana	27	05	2002	146
NHMA post2000		Diptera	Syrphidae	Cheilosia	pagana	27	05	2002	146
NHMA post2000		Diptera	Syrphidae	Cheilosia	pagana	27	05	2002	146
NHMA post2000		Diptera	Syrphidae	Cheilosia	pagana	29	05	2002	148
NHMA post2000		Diptera	Syrphidae	Cheilosia	pagana	29	05	2002	148
NHMA post2000		Diptera	Syrphidae	Cheilosia	pagana	29	05	2002	148
NHMA post2000		Diptera	Syrphidae	Cheilosia	pagana	29	05	2002	148
NHMA post2000		Diptera	Syrphidae	Cheilosia	pagana	05	06	2002	155
NHMA post2000		Diptera	Syrphidae	Cheilosia	pagana	05	06	2002	155
NHMA post2000		Diptera	Syrphidae	Cheilosia	pagana	06	06	2002	156
NHMA post2000		Diptera	Syrphidae	Cheilosia	pagana	16	07	2002	196
NHMA post2000		Diptera	Syrphidae	Cheilosia	pagana	16	07	2002	196
NHMA post2000		Diptera	Syrphidae	Cheilosia	pagana	16	07	2002	196
NHMA post2000		Diptera	Syrphidae	Cheilosia	pagana	29	07	2002	209
NHMA post2000		Diptera	Syrphidae	Cheilosia	pagana	08	08	2002	219
NHMA post2000		Diptera	Syrphidae	Cheilosia	pagana	09	08	2002	220
NHMA post2000		Diptera	Syrphidae	Cheilosia	pagana	15	08	2002	226
NHMA post2000		Diptera	Syrphidae	Cheilosia	pagana	15	08	2002	226
NHMA post2000		Diptera	Syrphidae	Cheilosia	pagana	15	08	2002	226
NHMA post2000		Diptera	Syrphidae	Cheilosia	pagana	15	08	2002	226
Naturbasen		Diptera	Syrphidae	Cheilosia	pagana	08	05	2003	127
NHMA post2000		Diptera	Syrphidae	Cheilosia	pagana	10	05	2003	129
NHMA post2000		Diptera	Syrphidae	Cheilosia	pagana	10	05	2003	129
NHMA post2000		Diptera	Syrphidae	Cheilosia	pagana	25	05	2003	144
NHMA post2000		Diptera	Syrphidae	Cheilosia	pagana	27	05	2003	146
NHMA post2000		Diptera	Syrphidae	Cheilosia	pagana	27	05	2003	146
NHMA post2000		Diptera	Syrphidae	Cheilosia	pagana	27	05	2003	146
NHMA post2000		Diptera	Syrphidae	Cheilosia	pagana	27	05	2003	146
NHMA post2000		Diptera	Syrphidae	Cheilosia	pagana	27	05	2003	146
NHMA post2000		Diptera	Syrphidae	Cheilosia	pagana	28	05	2003	147
NHMA post2000		Diptera	Syrphidae	Cheilosia	pagana	30	05	2003	149
NHMA post2000		Diptera	Syrphidae	Cheilosia	pagana	30	05	2003	149
NHMA post2000		Diptera	Syrphidae	Cheilosia	pagana	11	06	2003	161
NHMA post2000		Diptera	Syrphidae	Cheilosia	pagana	11	06	2003	161
NHMA post2000		Diptera	Syrphidae	Cheilosia	pagana	11	06	2003	161
NHMA post2000		Diptera	Syrphidae	Cheilosia	pagana	11	06	2003	161
NHMA post2000		Diptera	Syrphidae	Cheilosia	pagana	11	06	2003	161
NHMA post2000		Diptera	Syrphidae	Cheilosia	pagana	07	08	2003	218
NHMA post2000		Diptera	Syrphidae	Cheilosia	pagana	07	08	2003	218
NHMA post2000		Diptera	Syrphidae	Cheilosia	pagana	07	08	2003	218
NHMA post2000		Diptera	Syrphidae	Cheilosia	pagana	08	08	2003	219
NHMA post2000		Diptera	Syrphidae	Cheilosia	pagana	09	08	2003	220
NHMA post2000		Diptera	Syrphidae	Cheilosia	pagana	09	08	2003	220
NHMA post2000		Diptera	Syrphidae	Cheilosia	pagana	11	09	2003	253
Naturbasen		Diptera	Syrphidae	Cheilosia	pagana	08	05	2004	128
NHMA post2000		Diptera	Syrphidae	Cheilosia	pagana	18	05	2004	138
NHMA post2000		Diptera	Syrphidae	Cheilosia	pagana	18	05	2004	138
NHMA post2000		Diptera	Syrphidae	Cheilosia	pagana	18	05	2004	138
NHMA post2000		Diptera	Syrphidae	Cheilosia	pagana	18	05	2004	138
NHMA post2000		Diptera	Syrphidae	Cheilosia	pagana	18	05	2004	138
NHMA post2000		Diptera	Syrphidae	Cheilosia	pagana	22	04	2005	111
NHMA post2000		Diptera	Syrphidae	Cheilosia	pagana	23	05	2005	142
NHMA post2000		Diptera	Syrphidae	Cheilosia	pagana	23	05	2005	142
NHMA post2000		Diptera	Syrphidae	Cheilosia	pagana	24	05	2005	143
NHMA post2000		Diptera	Syrphidae	Cheilosia	pagana	24	05	2005	143
NHMA post2000		Diptera	Syrphidae	Cheilosia	pagana	24	05	2005	143
NHMA post2000		Diptera	Syrphidae	Cheilosia	pagana	26	05	2005	145
NHMA post2000		Diptera	Syrphidae	Cheilosia	pagana	01	08	2005	212
NHMA post2000		Diptera	Syrphidae	Cheilosia	pagana	01	08	2005	212
NHMA post2000		Diptera	Syrphidae	Cheilosia	pagana	16	08	2005	227
NHMA post2000		Diptera	Syrphidae	Cheilosia	pagana	16	08	2005	227
NHMA post2000		Diptera	Syrphidae	Cheilosia	pagana	16	08	2005	227
NHMA post2000		Diptera	Syrphidae	Cheilosia	pagana	17	08	2005	228
NHMA post2000		Diptera	Syrphidae	Cheilosia	pagana	17	08	2005	228
NHMA post2000		Diptera	Syrphidae	Cheilosia	pagana	18	08	2005	229
Naturbasen		Diptera	Syrphidae	Cheilosia	pagana	04	04	2006	93
NHMA post2000		Diptera	Syrphidae	Cheilosia	pagana	27	04	2006	116
NHMA post2000		Diptera	Syrphidae	Cheilosia	pagana	27	04	2006	116
NHMA post2000		Diptera	Syrphidae	Cheilosia	pagana	28	04	2006	117
NHMA post2000		Diptera	Syrphidae	Cheilosia	pagana	28	04	2006	117
NHMA post2000		Diptera	Syrphidae	Cheilosia	pagana	28	04	2006	117
Naturbasen		Diptera	Syrphidae	Cheilosia	pagana	28	04	2006	117
Naturbasen		Diptera	Syrphidae	Cheilosia	pagana	03	05	2006	122
NHMA post2000		Diptera	Syrphidae	Cheilosia	pagana	06	05	2006	125
NHMA post2000		Diptera	Syrphidae	Cheilosia	pagana	06	05	2006	125
NHMA post2000		Diptera	Syrphidae	Cheilosia	pagana	06	05	2006	125
Naturbasen		Diptera	Syrphidae	Cheilosia	pagana	06	05	2006	125
Naturbasen		Diptera	Syrphidae	Cheilosia	pagana	09	05	2006	128
Naturbasen		Diptera	Syrphidae	Cheilosia	pagana	16	05	2006	135
NHMA post2000		Diptera	Syrphidae	Cheilosia	pagana	15	07	2006	195
NHMA post2000		Diptera	Syrphidae	Cheilosia	pagana	15	07	2006	195
Naturbasen		Diptera	Syrphidae	Cheilosia	pagana	06	04	2007	95
Naturbasen		Diptera	Syrphidae	Cheilosia	pagana	21	04	2007	110
Naturbasen		Diptera	Syrphidae	Cheilosia	pagana	23	04	2007	112
Naturbasen		Diptera	Syrphidae	Cheilosia	pagana	30	05	2007	149
Naturbasen		Diptera	Syrphidae	Cheilosia	pagana	20	07	2007	200
Naturbasen		Diptera	Syrphidae	Cheilosia	pagana	11	04	2008	101
Naturbasen		Diptera	Syrphidae	Cheilosia	pagana	12	04	2008	102
Naturbasen		Diptera	Syrphidae	Cheilosia	pagana	26	04	2008	116
Naturbasen		Diptera	Syrphidae	Cheilosia	pagana	05	05	2008	125
Naturbasen		Diptera	Syrphidae	Cheilosia	pagana	24	07	2008	205
Naturbasen		Diptera	Syrphidae	Cheilosia	pagana	12	08	2008	224
NHMD	000148851	Diptera	Syrphidae	Cheilosia	pagana	21	08	2008	233
Naturbasen		Diptera	Syrphidae	Cheilosia	pagana	30	08	2008	242
Naturbasen		Diptera	Syrphidae	Cheilosia	pagana	09	05	2009	128
Naturbasen		Diptera	Syrphidae	Cheilosia	pagana	15	05	2009	134
Naturbasen		Diptera	Syrphidae	Cheilosia	pagana	17	05	2009	136
Naturbasen		Diptera	Syrphidae	Cheilosia	pagana	23	05	2009	142
Naturbasen		Diptera	Syrphidae	Cheilosia	pagana	24	05	2009	143
Naturbasen		Diptera	Syrphidae	Cheilosia	pagana	24	05	2009	143
Naturbasen		Diptera	Syrphidae	Cheilosia	pagana	25	05	2009	144
Naturbasen		Diptera	Syrphidae	Cheilosia	pagana	25	06	2009	175
Naturbasen		Diptera	Syrphidae	Cheilosia	pagana	02	07	2009	182
Naturbasen		Diptera	Syrphidae	Cheilosia	pagana	12	07	2009	192
Naturbasen		Diptera	Syrphidae	Cheilosia	pagana	01	08	2009	212
Naturbasen		Diptera	Syrphidae	Cheilosia	pagana	18	04	2010	107
Naturbasen		Diptera	Syrphidae	Cheilosia	pagana	18	04	2010	107
Naturbasen		Diptera	Syrphidae	Cheilosia	pagana	18	04	2010	107
Naturbasen		Diptera	Syrphidae	Cheilosia	pagana	22	04	2010	111
Naturbasen		Diptera	Syrphidae	Cheilosia	pagana	22	04	2010	111
Naturbasen		Diptera	Syrphidae	Cheilosia	pagana	22	04	2010	111
Naturbasen		Diptera	Syrphidae	Cheilosia	pagana	24	04	2010	113
Naturbasen		Diptera	Syrphidae	Cheilosia	pagana	24	04	2010	113
Naturbasen		Diptera	Syrphidae	Cheilosia	pagana	25	04	2010	114
Naturbasen		Diptera	Syrphidae	Cheilosia	pagana	25	04	2010	114
Naturbasen		Diptera	Syrphidae	Cheilosia	pagana	27	04	2010	116
Naturbasen		Diptera	Syrphidae	Cheilosia	pagana	02	05	2010	121
Naturbasen		Diptera	Syrphidae	Cheilosia	pagana	02	05	2010	121
Naturbasen		Diptera	Syrphidae	Cheilosia	pagana	03	05	2010	122
Naturbasen		Diptera	Syrphidae	Cheilosia	pagana	05	05	2010	124
Naturbasen		Diptera	Syrphidae	Cheilosia	pagana	06	05	2010	125
Naturbasen		Diptera	Syrphidae	Cheilosia	pagana	06	05	2010	125
Naturbasen		Diptera	Syrphidae	Cheilosia	pagana	07	05	2010	126
Naturbasen		Diptera	Syrphidae	Cheilosia	pagana	09	05	2010	128
Naturbasen		Diptera	Syrphidae	Cheilosia	pagana	11	05	2010	130
Naturbasen		Diptera	Syrphidae	Cheilosia	pagana	17	05	2010	136
Naturbasen		Diptera	Syrphidae	Cheilosia	pagana	21	05	2010	140
Naturbasen		Diptera	Syrphidae	Cheilosia	pagana	25	05	2010	144
Naturbasen		Diptera	Syrphidae	Cheilosia	pagana	01	06	2010	151
Naturbasen		Diptera	Syrphidae	Cheilosia	pagana	03	06	2010	153
Naturbasen		Diptera	Syrphidae	Cheilosia	pagana	04	06	2010	154
Naturbasen		Diptera	Syrphidae	Cheilosia	pagana	13	07	2010	193
Naturbasen		Diptera	Syrphidae	Cheilosia	pagana	23	07	2010	203
Naturbasen		Diptera	Syrphidae	Cheilosia	pagana	18	08	2010	229
Naturbasen		Diptera	Syrphidae	Cheilosia	pagana	20	08	2010	231
Naturbasen		Diptera	Syrphidae	Cheilosia	pagana	05	09	2010	247
Naturbasen		Diptera	Syrphidae	Cheilosia	pagana	07	09	2010	249
Naturbasen		Diptera	Syrphidae	Cheilosia	pagana	11	04	2011	100
Naturbasen		Diptera	Syrphidae	Cheilosia	pagana	15	04	2011	104
Naturbasen		Diptera	Syrphidae	Cheilosia	pagana	17	04	2011	106
Naturbasen		Diptera	Syrphidae	Cheilosia	pagana	18	04	2011	107
Naturbasen		Diptera	Syrphidae	Cheilosia	pagana	21	04	2011	110
Naturbasen		Diptera	Syrphidae	Cheilosia	pagana	21	04	2011	110
Naturbasen		Diptera	Syrphidae	Cheilosia	pagana	22	04	2011	111
Naturbasen		Diptera	Syrphidae	Cheilosia	pagana	25	04	2011	114
Naturbasen		Diptera	Syrphidae	Cheilosia	pagana	26	04	2011	115
Naturbasen		Diptera	Syrphidae	Cheilosia	pagana	27	04	2011	116
Naturbasen		Diptera	Syrphidae	Cheilosia	pagana	28	04	2011	117
Naturbasen		Diptera	Syrphidae	Cheilosia	pagana	29	04	2011	118
Naturbasen		Diptera	Syrphidae	Cheilosia	pagana	29	04	2011	118
Naturbasen		Diptera	Syrphidae	Cheilosia	pagana	04	05	2011	123
Naturbasen		Diptera	Syrphidae	Cheilosia	pagana	04	05	2011	123
Naturbasen		Diptera	Syrphidae	Cheilosia	pagana	05	05	2011	124
Naturbasen		Diptera	Syrphidae	Cheilosia	pagana	06	05	2011	125
Naturbasen		Diptera	Syrphidae	Cheilosia	pagana	08	05	2011	127
Naturbasen		Diptera	Syrphidae	Cheilosia	pagana	09	05	2011	128
Naturbasen		Diptera	Syrphidae	Cheilosia	pagana	12	05	2011	131
Naturbasen		Diptera	Syrphidae	Cheilosia	pagana	17	05	2011	136
Naturbasen		Diptera	Syrphidae	Cheilosia	pagana	18	05	2011	137
Naturbasen		Diptera	Syrphidae	Cheilosia	pagana	24	05	2011	143
Naturbasen		Diptera	Syrphidae	Cheilosia	pagana	25	06	2011	175
Naturbasen		Diptera	Syrphidae	Cheilosia	pagana	26	06	2011	176
Naturbasen		Diptera	Syrphidae	Cheilosia	pagana	28	06	2011	178
Naturbasen		Diptera	Syrphidae	Cheilosia	pagana	29	06	2011	179
Naturbasen		Diptera	Syrphidae	Cheilosia	pagana	09	07	2011	189
Naturbasen		Diptera	Syrphidae	Cheilosia	pagana	09	07	2011	189
Naturbasen		Diptera	Syrphidae	Cheilosia	pagana	15	07	2011	195
Naturbasen		Diptera	Syrphidae	Cheilosia	pagana	17	07	2011	197
Naturbasen		Diptera	Syrphidae	Cheilosia	pagana	21	07	2011	201
Naturbasen		Diptera	Syrphidae	Cheilosia	pagana	26	07	2011	206
Naturbasen		Diptera	Syrphidae	Cheilosia	pagana	29	07	2011	209
Naturbasen		Diptera	Syrphidae	Cheilosia	pagana	01	08	2011	212
Naturbasen		Diptera	Syrphidae	Cheilosia	pagana	02	08	2011	213
NHMA post2000		Diptera	Syrphidae	Cheilosia	pagana	04	08	2011	215
Naturbasen		Diptera	Syrphidae	Cheilosia	pagana	09	08	2011	220
Naturbasen		Diptera	Syrphidae	Cheilosia	pagana	16	08	2011	227
Naturbasen		Diptera	Syrphidae	Cheilosia	pagana	16	08	2011	227
Naturbasen		Diptera	Syrphidae	Cheilosia	pagana	16	08	2011	227
Naturbasen		Diptera	Syrphidae	Cheilosia	pagana	01	09	2011	243
Naturbasen		Diptera	Syrphidae	Cheilosia	pagana	11	09	2011	253
Naturbasen		Diptera	Syrphidae	Cheilosia	pagana	27	03	2012	86
Naturbasen		Diptera	Syrphidae	Cheilosia	pagana	30	03	2012	89
Naturbasen		Diptera	Syrphidae	Cheilosia	pagana	15	04	2012	105
Naturbasen		Diptera	Syrphidae	Cheilosia	pagana	19	04	2012	109
Naturbasen		Diptera	Syrphidae	Cheilosia	pagana	21	04	2012	111
Naturbasen		Diptera	Syrphidae	Cheilosia	pagana	29	04	2012	119
Naturbasen		Diptera	Syrphidae	Cheilosia	pagana	30	04	2012	120
Naturbasen		Diptera	Syrphidae	Cheilosia	pagana	30	04	2012	120
Naturbasen		Diptera	Syrphidae	Cheilosia	pagana	01	05	2012	121
Naturbasen		Diptera	Syrphidae	Cheilosia	pagana	01	05	2012	121
Naturbasen		Diptera	Syrphidae	Cheilosia	pagana	05	05	2012	125
Naturbasen		Diptera	Syrphidae	Cheilosia	pagana	23	06	2012	174
Naturbasen		Diptera	Syrphidae	Cheilosia	pagana	17	07	2012	198
Naturbasen		Diptera	Syrphidae	Cheilosia	pagana	20	04	2013	109
Naturbasen		Diptera	Syrphidae	Cheilosia	pagana	22	04	2013	111
Naturbasen		Diptera	Syrphidae	Cheilosia	pagana	25	04	2013	114
Naturbasen		Diptera	Syrphidae	Cheilosia	pagana	28	04	2013	117
Naturbasen		Diptera	Syrphidae	Cheilosia	pagana	03	05	2013	122
Naturbasen		Diptera	Syrphidae	Cheilosia	pagana	03	05	2013	122
Naturbasen		Diptera	Syrphidae	Cheilosia	pagana	05	05	2013	124
Naturbasen		Diptera	Syrphidae	Cheilosia	pagana	09	05	2013	128
Naturbasen		Diptera	Syrphidae	Cheilosia	pagana	09	05	2013	128
Naturbasen		Diptera	Syrphidae	Cheilosia	pagana	14	05	2013	133
Naturbasen		Diptera	Syrphidae	Cheilosia	pagana	24	05	2013	143
Naturbasen		Diptera	Syrphidae	Cheilosia	pagana	01	06	2013	151
Naturbasen		Diptera	Syrphidae	Cheilosia	pagana	29	06	2013	179
Naturbasen		Diptera	Syrphidae	Cheilosia	pagana	03	07	2013	183
Naturbasen		Diptera	Syrphidae	Cheilosia	pagana	13	07	2013	193
Naturbasen		Diptera	Syrphidae	Cheilosia	pagana	24	07	2013	204
Naturbasen		Diptera	Syrphidae	Cheilosia	pagana	30	03	2014	88
Naturbasen		Diptera	Syrphidae	Cheilosia	pagana	22	04	2014	111
Naturbasen		Diptera	Syrphidae	Cheilosia	pagana	27	04	2014	116
Naturbasen		Diptera	Syrphidae	Cheilosia	pagana	03	06	2014	153
Naturbasen		Diptera	Syrphidae	Cheilosia	pagana	05	08	2014	216
Naturbasen		Diptera	Syrphidae	Cheilosia	pagana	05	08	2014	216
Naturbasen		Diptera	Syrphidae	Cheilosia	pagana	19	04	2015	108
Naturbasen		Diptera	Syrphidae	Cheilosia	pagana	21	04	2015	110
Naturbasen		Diptera	Syrphidae	Cheilosia	pagana	01	05	2015	120
Naturbasen		Diptera	Syrphidae	Cheilosia	pagana	02	05	2015	121
NHMA post2000		Diptera	Syrphidae	Cheilosia	pagana	23	04	2016	113
Naturbasen		Diptera	Syrphidae	Cheilosia	pagana	03	05	2016	123
Naturbasen		Diptera	Syrphidae	Cheilosia	pagana	03	05	2016	123
Naturbasen		Diptera	Syrphidae	Cheilosia	pagana	05	05	2016	125
Naturbasen		Diptera	Syrphidae	Cheilosia	pagana	11	05	2016	131
Naturbasen		Diptera	Syrphidae	Cheilosia	pagana	15	06	2016	166
Naturbasen		Diptera	Syrphidae	Cheilosia	pagana	25	07	2016	206
Naturbasen		Diptera	Syrphidae	Cheilosia	pagana	02	08	2016	214
NHMA post2000		Diptera	Syrphidae	Cheilosia	pagana	09	08	2016	221
Naturbasen		Diptera	Syrphidae	Cheilosia	pagana	13	08	2016	225
Naturbasen		Diptera	Syrphidae	Cheilosia	pagana	31	08	2016	243
Naturbasen		Diptera	Syrphidae	Cheilosia	pagana	01	04	2017	90
Naturbasen		Diptera	Syrphidae	Cheilosia	pagana	09	04	2017	98
Naturbasen		Diptera	Syrphidae	Cheilosia	pagana	09	04	2017	98
Naturbasen		Diptera	Syrphidae	Cheilosia	pagana	09	04	2017	98
Naturbasen		Diptera	Syrphidae	Cheilosia	pagana	09	04	2017	98
Naturbasen		Diptera	Syrphidae	Cheilosia	pagana	09	04	2017	98
Naturbasen		Diptera	Syrphidae	Cheilosia	pagana	10	04	2017	99
Naturbasen		Diptera	Syrphidae	Cheilosia	pagana	18	04	2017	107
Naturbasen		Diptera	Syrphidae	Cheilosia	pagana	18	04	2017	107
Naturbasen		Diptera	Syrphidae	Cheilosia	pagana	18	04	2017	107
Naturbasen		Diptera	Syrphidae	Cheilosia	pagana	20	04	2017	109
Naturbasen		Diptera	Syrphidae	Cheilosia	pagana	22	04	2017	111
Naturbasen		Diptera	Syrphidae	Cheilosia	pagana	23	04	2017	112
Naturbasen		Diptera	Syrphidae	Cheilosia	pagana	23	04	2017	112
Naturbasen		Diptera	Syrphidae	Cheilosia	pagana	27	04	2017	116
Naturbasen		Diptera	Syrphidae	Cheilosia	pagana	28	04	2017	117
Naturbasen		Diptera	Syrphidae	Cheilosia	pagana	29	04	2017	118
Naturbasen		Diptera	Syrphidae	Cheilosia	pagana	29	04	2017	118
Naturbasen		Diptera	Syrphidae	Cheilosia	pagana	01	05	2017	120
Naturbasen		Diptera	Syrphidae	Cheilosia	pagana	02	05	2017	121
Naturbasen		Diptera	Syrphidae	Cheilosia	pagana	02	05	2017	121
Naturbasen		Diptera	Syrphidae	Cheilosia	pagana	04	05	2017	123
Naturbasen		Diptera	Syrphidae	Cheilosia	pagana	05	05	2017	124
Naturbasen		Diptera	Syrphidae	Cheilosia	pagana	06	05	2017	125
Naturbasen		Diptera	Syrphidae	Cheilosia	pagana	07	05	2017	126
Naturbasen		Diptera	Syrphidae	Cheilosia	pagana	15	05	2017	134
Naturbasen		Diptera	Syrphidae	Cheilosia	pagana	18	05	2017	137
Naturbasen		Diptera	Syrphidae	Cheilosia	pagana	19	05	2017	138
Naturbasen		Diptera	Syrphidae	Cheilosia	pagana	22	05	2017	141
Naturbasen		Diptera	Syrphidae	Cheilosia	pagana	25	05	2017	144
Naturbasen		Diptera	Syrphidae	Cheilosia	pagana	02	06	2017	152
Naturbasen		Diptera	Syrphidae	Cheilosia	pagana	26	06	2017	176
Naturbasen		Diptera	Syrphidae	Cheilosia	pagana	27	06	2017	177
Naturbasen		Diptera	Syrphidae	Cheilosia	pagana	28	06	2017	178
Naturbasen		Diptera	Syrphidae	Cheilosia	pagana	03	07	2017	183
Naturbasen		Diptera	Syrphidae	Cheilosia	pagana	04	07	2017	184
Naturbasen		Diptera	Syrphidae	Cheilosia	pagana	05	07	2017	185
Naturbasen		Diptera	Syrphidae	Cheilosia	pagana	09	07	2017	189
Naturbasen		Diptera	Syrphidae	Cheilosia	pagana	10	07	2017	190
Naturbasen		Diptera	Syrphidae	Cheilosia	pagana	12	07	2017	192
Naturbasen		Diptera	Syrphidae	Cheilosia	pagana	13	07	2017	193
Naturbasen		Diptera	Syrphidae	Cheilosia	pagana	13	07	2017	193
Naturbasen		Diptera	Syrphidae	Cheilosia	pagana	14	07	2017	194
Naturbasen		Diptera	Syrphidae	Cheilosia	pagana	15	07	2017	195
Naturbasen		Diptera	Syrphidae	Cheilosia	pagana	17	07	2017	197
Naturbasen		Diptera	Syrphidae	Cheilosia	pagana	20	07	2017	200
Naturbasen		Diptera	Syrphidae	Cheilosia	pagana	21	07	2017	201
Naturbasen		Diptera	Syrphidae	Cheilosia	pagana	24	07	2017	204
Naturbasen		Diptera	Syrphidae	Cheilosia	pagana	27	07	2017	207
NHMA post2000		Diptera	Syrphidae	Cheilosia	pagana	01	08	2017	212
Naturbasen		Diptera	Syrphidae	Cheilosia	pagana	01	08	2017	212
Naturbasen		Diptera	Syrphidae	Cheilosia	pagana	05	08	2017	216
Naturbasen		Diptera	Syrphidae	Cheilosia	pagana	06	08	2017	217
Naturbasen		Diptera	Syrphidae	Cheilosia	pagana	07	08	2017	218
Naturbasen		Diptera	Syrphidae	Cheilosia	pagana	07	08	2017	218
Naturbasen		Diptera	Syrphidae	Cheilosia	pagana	09	08	2017	220
Naturbasen		Diptera	Syrphidae	Cheilosia	pagana	17	08	2017	228
Naturbasen		Diptera	Syrphidae	Cheilosia	pagana	19	08	2017	230
Naturbasen		Diptera	Syrphidae	Cheilosia	pagana	21	08	2017	232
Naturbasen		Diptera	Syrphidae	Cheilosia	pagana	31	08	2017	242
Naturbasen		Diptera	Syrphidae	Cheilosia	pagana	03	09	2017	245
Naturbasen		Diptera	Syrphidae	Cheilosia	pagana	20	09	2017	262
Naturbasen		Diptera	Syrphidae	Cheilosia	pagana	20	09	2017	262
Naturbasen		Diptera	Syrphidae	Cheilosia	pagana	09	04	2018	98
Naturbasen		Diptera	Syrphidae	Cheilosia	pagana	16	04	2018	105
Naturbasen		Diptera	Syrphidae	Cheilosia	pagana	16	04	2018	105
Naturbasen		Diptera	Syrphidae	Cheilosia	pagana	18	04	2018	107
Naturbasen		Diptera	Syrphidae	Cheilosia	pagana	19	04	2018	108
Naturbasen		Diptera	Syrphidae	Cheilosia	pagana	20	04	2018	109
Naturbasen		Diptera	Syrphidae	Cheilosia	pagana	21	04	2018	110
Naturbasen		Diptera	Syrphidae	Cheilosia	pagana	21	04	2018	110
Naturbasen		Diptera	Syrphidae	Cheilosia	pagana	21	04	2018	110
Naturbasen		Diptera	Syrphidae	Cheilosia	pagana	22	04	2018	111
Naturbasen		Diptera	Syrphidae	Cheilosia	pagana	22	04	2018	111
Naturbasen		Diptera	Syrphidae	Cheilosia	pagana	23	04	2018	112
Naturbasen		Diptera	Syrphidae	Cheilosia	pagana	25	04	2018	114
Naturbasen		Diptera	Syrphidae	Cheilosia	pagana	25	04	2018	114
Naturbasen		Diptera	Syrphidae	Cheilosia	pagana	25	04	2018	114
Naturbasen		Diptera	Syrphidae	Cheilosia	pagana	26	04	2018	115
Naturbasen		Diptera	Syrphidae	Cheilosia	pagana	27	04	2018	116
Naturbasen		Diptera	Syrphidae	Cheilosia	pagana	27	04	2018	116
Naturbasen		Diptera	Syrphidae	Cheilosia	pagana	27	04	2018	116
Naturbasen		Diptera	Syrphidae	Cheilosia	pagana	27	04	2018	116
Naturbasen		Diptera	Syrphidae	Cheilosia	pagana	27	04	2018	116
Naturbasen		Diptera	Syrphidae	Cheilosia	pagana	28	04	2018	117
Naturbasen		Diptera	Syrphidae	Cheilosia	pagana	28	04	2018	117
Naturbasen		Diptera	Syrphidae	Cheilosia	pagana	29	04	2018	118
Naturbasen		Diptera	Syrphidae	Cheilosia	pagana	02	05	2018	121
Naturbasen		Diptera	Syrphidae	Cheilosia	pagana	02	05	2018	121
Naturbasen		Diptera	Syrphidae	Cheilosia	pagana	02	05	2018	121
Naturbasen		Diptera	Syrphidae	Cheilosia	pagana	03	05	2018	122
Naturbasen		Diptera	Syrphidae	Cheilosia	pagana	03	05	2018	122
Naturbasen		Diptera	Syrphidae	Cheilosia	pagana	04	05	2018	123
Naturbasen		Diptera	Syrphidae	Cheilosia	pagana	04	05	2018	123
Naturbasen		Diptera	Syrphidae	Cheilosia	pagana	05	05	2018	124
Naturbasen		Diptera	Syrphidae	Cheilosia	pagana	06	05	2018	125
Naturbasen		Diptera	Syrphidae	Cheilosia	pagana	06	05	2018	125
Naturbasen		Diptera	Syrphidae	Cheilosia	pagana	06	05	2018	125
Naturbasen		Diptera	Syrphidae	Cheilosia	pagana	07	05	2018	126
Naturbasen		Diptera	Syrphidae	Cheilosia	pagana	07	05	2018	126
Naturbasen		Diptera	Syrphidae	Cheilosia	pagana	09	05	2018	128
Naturbasen		Diptera	Syrphidae	Cheilosia	pagana	11	05	2018	130
Naturbasen		Diptera	Syrphidae	Cheilosia	pagana	11	05	2018	130
Naturbasen		Diptera	Syrphidae	Cheilosia	pagana	11	05	2018	130
Naturbasen		Diptera	Syrphidae	Cheilosia	pagana	13	05	2018	132
Naturbasen		Diptera	Syrphidae	Cheilosia	pagana	13	05	2018	132
Naturbasen		Diptera	Syrphidae	Cheilosia	pagana	16	05	2018	135
Naturbasen		Diptera	Syrphidae	Cheilosia	pagana	17	05	2018	136
Naturbasen		Diptera	Syrphidae	Cheilosia	pagana	11	06	2018	161
Naturbasen		Diptera	Syrphidae	Cheilosia	pagana	11	06	2018	161
Naturbasen		Diptera	Syrphidae	Cheilosia	pagana	12	06	2018	162
Naturbasen		Diptera	Syrphidae	Cheilosia	pagana	15	06	2018	165
Naturbasen		Diptera	Syrphidae	Cheilosia	pagana	15	06	2018	165
Naturbasen		Diptera	Syrphidae	Cheilosia	pagana	15	06	2018	165
Naturbasen		Diptera	Syrphidae	Cheilosia	pagana	15	06	2018	165
Naturbasen		Diptera	Syrphidae	Cheilosia	pagana	20	06	2018	170
Naturbasen		Diptera	Syrphidae	Cheilosia	pagana	23	06	2018	173
Naturbasen		Diptera	Syrphidae	Cheilosia	pagana	25	06	2018	175
Naturbasen		Diptera	Syrphidae	Cheilosia	pagana	28	06	2018	178
Naturbasen		Diptera	Syrphidae	Cheilosia	pagana	01	07	2018	181
Naturbasen		Diptera	Syrphidae	Cheilosia	pagana	01	07	2018	181
Naturbasen		Diptera	Syrphidae	Cheilosia	pagana	01	07	2018	181
Naturbasen		Diptera	Syrphidae	Cheilosia	pagana	07	07	2018	187
Naturbasen		Diptera	Syrphidae	Cheilosia	pagana	07	07	2018	187
Naturbasen		Diptera	Syrphidae	Cheilosia	pagana	08	07	2018	188
Naturbasen		Diptera	Syrphidae	Cheilosia	pagana	09	07	2018	189
Naturbasen		Diptera	Syrphidae	Cheilosia	pagana	11	07	2018	191
Naturbasen		Diptera	Syrphidae	Cheilosia	pagana	13	07	2018	193
Naturbasen		Diptera	Syrphidae	Cheilosia	pagana	13	07	2018	193
Naturbasen		Diptera	Syrphidae	Cheilosia	pagana	15	07	2018	195
Naturbasen		Diptera	Syrphidae	Cheilosia	pagana	21	07	2018	201
Naturbasen		Diptera	Syrphidae	Cheilosia	pagana	26	07	2018	206
Naturbasen		Diptera	Syrphidae	Cheilosia	pagana	12	08	2018	223
Naturbasen		Diptera	Syrphidae	Cheilosia	pagana	20	08	2018	231
Naturbasen		Diptera	Syrphidae	Cheilosia	pagana	24	08	2018	235
Naturbasen		Diptera	Syrphidae	Cheilosia	pagana	31	08	2018	242
Naturbasen		Diptera	Syrphidae	Cheilosia	pagana	07	09	2018	249

## Sheet: Chrysotoxum bicinctum
Raw data													Statistical data
SOURCE	CATALOG	ORDER	FAMILY	GENUS	SPECIES	Day	Month	Year	DOY				Year	10th percentile obs			Output: regression analysis
Naturbasen		Diptera	Syrphidae	Chrysotoxum	bicinctum	207	27	07	1991	207			2007	170.6			Regression Statistics
Naturbasen		Diptera	Syrphidae	Chrysotoxum	bicinctum	207	27	07	1994	207			2008	176			Multiple R	0.620768
Naturbasen		Diptera	Syrphidae	Chrysotoxum	bicinctum	215	04	08	1999	215			2009	172			R Square	0.385353
Naturbasen		Diptera	Syrphidae	Chrysotoxum	bicinctum	188	07	07	2000	188			2010	175.6			Adjusted R Square	0.323888
Naturbasen		Diptera	Syrphidae	Chrysotoxum	bicinctum	231	20	08	2001	231			2011	169.3			Standard Error	3.75556
Naturbasen		Diptera	Syrphidae	Chrysotoxum	bicinctum	193	12	07	2004	193			2012	176.6			Observations	12
Naturbasen		Diptera	Syrphidae	Chrysotoxum	bicinctum	211	30	07	2004	211			2013	170.8
Naturbasen		Diptera	Syrphidae	Chrysotoxum	bicinctum	169	19	06	2005	169			2014	167.4			ANOVA
Naturbasen		Diptera	Syrphidae	Chrysotoxum	bicinctum	181	01	07	2006	181			2015	175				df	SS	MS	F	Significance F
Naturbasen		Diptera	Syrphidae	Chrysotoxum	bicinctum	208	28	07	2006	208			2016	167.9			Regression	1	88.4266	88.4266	6.2695	0.0312376
Naturbasen		Diptera	Syrphidae	Chrysotoxum	bicinctum	159	09	06	2007	159			2017	167.3			Residual	10	141.043	14.1043
Naturbasen		Diptera	Syrphidae	Chrysotoxum	bicinctum	169	19	06	2007	169			2018	161.2			Total	11	229.469
Naturbasen		Diptera	Syrphidae	Chrysotoxum	bicinctum	171	21	06	2007	171
Naturbasen		Diptera	Syrphidae	Chrysotoxum	bicinctum	176	26	06	2007	176								Coefficients	Standard Error	t Stat	p-value	Lower 95%	Upper 95%	Lower 95.0%	Upper 95.0%
Naturbasen		Diptera	Syrphidae	Chrysotoxum	bicinctum	181	01	07	2007	181							Intercept	1753.37	632.039	2.77414	0.0196471	345.095	3161.63	345.095	3161.63
Naturbasen		Diptera	Syrphidae	Chrysotoxum	bicinctum	181	01	07	2007	181							X Variable 1	-0.786364	0.314056	-2.5039	0.0312376	-1.48612	-0.0866033	-1.48612	-0.0866033
Naturbasen		Diptera	Syrphidae	Chrysotoxum	bicinctum	184	04	07	2007	184
Naturbasen		Diptera	Syrphidae	Chrysotoxum	bicinctum	190	10	07	2007	190
Naturbasen		Diptera	Syrphidae	Chrysotoxum	bicinctum	195	15	07	2007	195
Naturbasen		Diptera	Syrphidae	Chrysotoxum	bicinctum	195	15	07	2007	195
Naturbasen		Diptera	Syrphidae	Chrysotoxum	bicinctum	196	16	07	2007	196
Naturbasen		Diptera	Syrphidae	Chrysotoxum	bicinctum	196	16	07	2007	196
Naturbasen		Diptera	Syrphidae	Chrysotoxum	bicinctum	200	20	07	2007	200
Naturbasen		Diptera	Syrphidae	Chrysotoxum	bicinctum	200	20	07	2007	200
Naturbasen		Diptera	Syrphidae	Chrysotoxum	bicinctum	201	21	07	2007	201
Naturbasen		Diptera	Syrphidae	Chrysotoxum	bicinctum	207	27	07	2007	207
Naturbasen		Diptera	Syrphidae	Chrysotoxum	bicinctum	213	02	08	2007	213
Naturbasen		Diptera	Syrphidae	Chrysotoxum	bicinctum	213	02	08	2007	213
Naturbasen		Diptera	Syrphidae	Chrysotoxum	bicinctum	213	02	08	2007	213
Naturbasen		Diptera	Syrphidae	Chrysotoxum	bicinctum	213	02	08	2007	213
Naturbasen		Diptera	Syrphidae	Chrysotoxum	bicinctum	213	02	08	2007	213
Naturbasen		Diptera	Syrphidae	Chrysotoxum	bicinctum	215	04	08	2007	215
Naturbasen		Diptera	Syrphidae	Chrysotoxum	bicinctum	216	05	08	2007	216
Naturbasen		Diptera	Syrphidae	Chrysotoxum	bicinctum	219	08	08	2007	219
Naturbasen		Diptera	Syrphidae	Chrysotoxum	bicinctum	219	08	08	2007	219
Naturbasen		Diptera	Syrphidae	Chrysotoxum	bicinctum	224	13	08	2007	224
Naturbasen		Diptera	Syrphidae	Chrysotoxum	bicinctum	225	14	08	2007	225
Naturbasen		Diptera	Syrphidae	Chrysotoxum	bicinctum	230	19	08	2007	230
Naturbasen		Diptera	Syrphidae	Chrysotoxum	bicinctum	173	22	06	2008	173
Naturbasen		Diptera	Syrphidae	Chrysotoxum	bicinctum	175	24	06	2008	175
Naturbasen		Diptera	Syrphidae	Chrysotoxum	bicinctum	180	29	06	2008	180
Naturbasen		Diptera	Syrphidae	Chrysotoxum	bicinctum	182	01	07	2008	182
Naturbasen		Diptera	Syrphidae	Chrysotoxum	bicinctum	182	01	07	2008	182
Naturbasen		Diptera	Syrphidae	Chrysotoxum	bicinctum	182	01	07	2008	182
Naturbasen		Diptera	Syrphidae	Chrysotoxum	bicinctum	190	09	07	2008	190
Naturbasen		Diptera	Syrphidae	Chrysotoxum	bicinctum	193	12	07	2008	193
Naturbasen		Diptera	Syrphidae	Chrysotoxum	bicinctum	201	20	07	2008	201
Naturbasen		Diptera	Syrphidae	Chrysotoxum	bicinctum	202	21	07	2008	202
Naturbasen		Diptera	Syrphidae	Chrysotoxum	bicinctum	208	27	07	2008	208
Naturbasen		Diptera	Syrphidae	Chrysotoxum	bicinctum	208	27	07	2008	208
Naturbasen		Diptera	Syrphidae	Chrysotoxum	bicinctum	208	27	07	2008	208
Naturbasen		Diptera	Syrphidae	Chrysotoxum	bicinctum	209	28	07	2008	209
Naturbasen		Diptera	Syrphidae	Chrysotoxum	bicinctum	209	28	07	2008	209
Naturbasen		Diptera	Syrphidae	Chrysotoxum	bicinctum	212	31	07	2008	212
Naturbasen		Diptera	Syrphidae	Chrysotoxum	bicinctum	231	19	08	2008	231
Naturbasen		Diptera	Syrphidae	Chrysotoxum	bicinctum	237	25	08	2008	237
Naturbasen		Diptera	Syrphidae	Chrysotoxum	bicinctum	168	18	06	2009	168
Naturbasen		Diptera	Syrphidae	Chrysotoxum	bicinctum	171	21	06	2009	171
Naturbasen		Diptera	Syrphidae	Chrysotoxum	bicinctum	172	22	06	2009	172
Naturbasen		Diptera	Syrphidae	Chrysotoxum	bicinctum	177	27	06	2009	177
Naturbasen		Diptera	Syrphidae	Chrysotoxum	bicinctum	181	01	07	2009	181
Naturbasen		Diptera	Syrphidae	Chrysotoxum	bicinctum	185	05	07	2009	185
Naturbasen		Diptera	Syrphidae	Chrysotoxum	bicinctum	185	05	07	2009	185
Naturbasen		Diptera	Syrphidae	Chrysotoxum	bicinctum	191	11	07	2009	191
Naturbasen		Diptera	Syrphidae	Chrysotoxum	bicinctum	192	12	07	2009	192
Naturbasen		Diptera	Syrphidae	Chrysotoxum	bicinctum	194	14	07	2009	194
Naturbasen		Diptera	Syrphidae	Chrysotoxum	bicinctum	196	16	07	2009	196
Naturbasen		Diptera	Syrphidae	Chrysotoxum	bicinctum	196	16	07	2009	196
Naturbasen		Diptera	Syrphidae	Chrysotoxum	bicinctum	196	16	07	2009	196
Naturbasen		Diptera	Syrphidae	Chrysotoxum	bicinctum	197	17	07	2009	197
Naturbasen		Diptera	Syrphidae	Chrysotoxum	bicinctum	202	22	07	2009	202
Naturbasen		Diptera	Syrphidae	Chrysotoxum	bicinctum	203	23	07	2009	203
Naturbasen		Diptera	Syrphidae	Chrysotoxum	bicinctum	208	28	07	2009	208
Naturbasen		Diptera	Syrphidae	Chrysotoxum	bicinctum	209	29	07	2009	209
Naturbasen		Diptera	Syrphidae	Chrysotoxum	bicinctum	211	31	07	2009	211
Naturbasen		Diptera	Syrphidae	Chrysotoxum	bicinctum	212	01	08	2009	212
Naturbasen		Diptera	Syrphidae	Chrysotoxum	bicinctum	212	01	08	2009	212
Naturbasen		Diptera	Syrphidae	Chrysotoxum	bicinctum	214	03	08	2009	214
Naturbasen		Diptera	Syrphidae	Chrysotoxum	bicinctum	215	04	08	2009	215
Naturbasen		Diptera	Syrphidae	Chrysotoxum	bicinctum	215	04	08	2009	215
Naturbasen		Diptera	Syrphidae	Chrysotoxum	bicinctum	223	12	08	2009	223
Naturbasen		Diptera	Syrphidae	Chrysotoxum	bicinctum	228	17	08	2009	228
Naturbasen		Diptera	Syrphidae	Chrysotoxum	bicinctum	167	17	06	2010	167
Naturbasen		Diptera	Syrphidae	Chrysotoxum	bicinctum	175	25	06	2010	175
Naturbasen		Diptera	Syrphidae	Chrysotoxum	bicinctum	177	27	06	2010	177
Naturbasen		Diptera	Syrphidae	Chrysotoxum	bicinctum	179	29	06	2010	179
Naturbasen		Diptera	Syrphidae	Chrysotoxum	bicinctum	180	30	06	2010	180
Naturbasen		Diptera	Syrphidae	Chrysotoxum	bicinctum	189	09	07	2010	189
Naturbasen		Diptera	Syrphidae	Chrysotoxum	bicinctum	191	11	07	2010	191
Naturbasen		Diptera	Syrphidae	Chrysotoxum	bicinctum	191	11	07	2010	191
Naturbasen		Diptera	Syrphidae	Chrysotoxum	bicinctum	197	17	07	2010	197
Naturbasen		Diptera	Syrphidae	Chrysotoxum	bicinctum	200	20	07	2010	200
Naturbasen		Diptera	Syrphidae	Chrysotoxum	bicinctum	215	04	08	2010	215
Naturbasen		Diptera	Syrphidae	Chrysotoxum	bicinctum	226	15	08	2010	226
Naturbasen		Diptera	Syrphidae	Chrysotoxum	bicinctum	230	19	08	2010	230
Naturbasen		Diptera	Syrphidae	Chrysotoxum	bicinctum	230	19	08	2010	230
Naturbasen		Diptera	Syrphidae	Chrysotoxum	bicinctum	231	20	08	2010	231
Naturbasen		Diptera	Syrphidae	Chrysotoxum	bicinctum	239	28	08	2010	239
Naturbasen		Diptera	Syrphidae	Chrysotoxum	bicinctum	160	10	06	2011	160
Naturbasen		Diptera	Syrphidae	Chrysotoxum	bicinctum	165	15	06	2011	165
Naturbasen		Diptera	Syrphidae	Chrysotoxum	bicinctum	169	19	06	2011	169
Naturbasen		Diptera	Syrphidae	Chrysotoxum	bicinctum	170	20	06	2011	170
Naturbasen		Diptera	Syrphidae	Chrysotoxum	bicinctum	172	22	06	2011	172
Naturbasen		Diptera	Syrphidae	Chrysotoxum	bicinctum	175	25	06	2011	175
Naturbasen		Diptera	Syrphidae	Chrysotoxum	bicinctum	175	25	06	2011	175
Naturbasen		Diptera	Syrphidae	Chrysotoxum	bicinctum	176	26	06	2011	176
Naturbasen		Diptera	Syrphidae	Chrysotoxum	bicinctum	176	26	06	2011	176
Naturbasen		Diptera	Syrphidae	Chrysotoxum	bicinctum	179	29	06	2011	179
Naturbasen		Diptera	Syrphidae	Chrysotoxum	bicinctum	179	29	06	2011	179
Naturbasen		Diptera	Syrphidae	Chrysotoxum	bicinctum	179	29	06	2011	179
Naturbasen		Diptera	Syrphidae	Chrysotoxum	bicinctum	184	04	07	2011	184
Naturbasen		Diptera	Syrphidae	Chrysotoxum	bicinctum	187	07	07	2011	187
Naturbasen		Diptera	Syrphidae	Chrysotoxum	bicinctum	189	09	07	2011	189
Naturbasen		Diptera	Syrphidae	Chrysotoxum	bicinctum	192	12	07	2011	192
Naturbasen		Diptera	Syrphidae	Chrysotoxum	bicinctum	196	16	07	2011	196
Naturbasen		Diptera	Syrphidae	Chrysotoxum	bicinctum	196	16	07	2011	196
Naturbasen		Diptera	Syrphidae	Chrysotoxum	bicinctum	196	16	07	2011	196
Naturbasen		Diptera	Syrphidae	Chrysotoxum	bicinctum	199	19	07	2011	199
Naturbasen		Diptera	Syrphidae	Chrysotoxum	bicinctum	200	20	07	2011	200
Naturbasen		Diptera	Syrphidae	Chrysotoxum	bicinctum	200	20	07	2011	200
Naturbasen		Diptera	Syrphidae	Chrysotoxum	bicinctum	205	25	07	2011	205
Naturbasen		Diptera	Syrphidae	Chrysotoxum	bicinctum	206	26	07	2011	206
Naturbasen		Diptera	Syrphidae	Chrysotoxum	bicinctum	206	26	07	2011	206
Naturbasen		Diptera	Syrphidae	Chrysotoxum	bicinctum	206	26	07	2011	206
Naturbasen		Diptera	Syrphidae	Chrysotoxum	bicinctum	207	27	07	2011	207
Naturbasen		Diptera	Syrphidae	Chrysotoxum	bicinctum	207	27	07	2011	207
Naturbasen		Diptera	Syrphidae	Chrysotoxum	bicinctum	208	28	07	2011	208
Naturbasen		Diptera	Syrphidae	Chrysotoxum	bicinctum	210	30	07	2011	210
Naturbasen		Diptera	Syrphidae	Chrysotoxum	bicinctum	212	01	08	2011	212
Naturbasen		Diptera	Syrphidae	Chrysotoxum	bicinctum	217	06	08	2011	217
Naturbasen		Diptera	Syrphidae	Chrysotoxum	bicinctum	223	12	08	2011	223
Naturbasen		Diptera	Syrphidae	Chrysotoxum	bicinctum	227	16	08	2011	227
Naturbasen		Diptera	Syrphidae	Chrysotoxum	bicinctum	227	16	08	2011	227
Naturbasen		Diptera	Syrphidae	Chrysotoxum	bicinctum	170	19	06	2012	170
Naturbasen		Diptera	Syrphidae	Chrysotoxum	bicinctum	175	24	06	2012	175
Naturbasen		Diptera	Syrphidae	Chrysotoxum	bicinctum	177	26	06	2012	177
Naturbasen		Diptera	Syrphidae	Chrysotoxum	bicinctum	178	27	06	2012	178
Naturbasen		Diptera	Syrphidae	Chrysotoxum	bicinctum	179	28	06	2012	179
Naturbasen		Diptera	Syrphidae	Chrysotoxum	bicinctum	179	28	06	2012	179
Naturbasen		Diptera	Syrphidae	Chrysotoxum	bicinctum	183	02	07	2012	183
Naturbasen		Diptera	Syrphidae	Chrysotoxum	bicinctum	185	04	07	2012	185
Naturbasen		Diptera	Syrphidae	Chrysotoxum	bicinctum	186	05	07	2012	186
Naturbasen		Diptera	Syrphidae	Chrysotoxum	bicinctum	189	08	07	2012	189
Naturbasen		Diptera	Syrphidae	Chrysotoxum	bicinctum	198	17	07	2012	198
Naturbasen		Diptera	Syrphidae	Chrysotoxum	bicinctum	199	18	07	2012	199
Naturbasen		Diptera	Syrphidae	Chrysotoxum	bicinctum	201	20	07	2012	201
Naturbasen		Diptera	Syrphidae	Chrysotoxum	bicinctum	202	21	07	2012	202
Naturbasen		Diptera	Syrphidae	Chrysotoxum	bicinctum	203	22	07	2012	203
Naturbasen		Diptera	Syrphidae	Chrysotoxum	bicinctum	204	23	07	2012	204
Naturbasen		Diptera	Syrphidae	Chrysotoxum	bicinctum	213	01	08	2012	213
Naturbasen		Diptera	Syrphidae	Chrysotoxum	bicinctum	217	05	08	2012	217
Naturbasen		Diptera	Syrphidae	Chrysotoxum	bicinctum	218	06	08	2012	218
Naturbasen		Diptera	Syrphidae	Chrysotoxum	bicinctum	243	31	08	2012	243
Naturbasen		Diptera	Syrphidae	Chrysotoxum	bicinctum	166	16	06	2013	166
Naturbasen		Diptera	Syrphidae	Chrysotoxum	bicinctum	167	17	06	2013	167
Naturbasen		Diptera	Syrphidae	Chrysotoxum	bicinctum	170	20	06	2013	170
Naturbasen		Diptera	Syrphidae	Chrysotoxum	bicinctum	171	21	06	2013	171
Naturbasen		Diptera	Syrphidae	Chrysotoxum	bicinctum	173	23	06	2013	173
Naturbasen		Diptera	Syrphidae	Chrysotoxum	bicinctum	173	23	06	2013	173
Naturbasen		Diptera	Syrphidae	Chrysotoxum	bicinctum	174	24	06	2013	174
Naturbasen		Diptera	Syrphidae	Chrysotoxum	bicinctum	176	26	06	2013	176
Naturbasen		Diptera	Syrphidae	Chrysotoxum	bicinctum	176	26	06	2013	176
Naturbasen		Diptera	Syrphidae	Chrysotoxum	bicinctum	177	27	06	2013	177
Naturbasen		Diptera	Syrphidae	Chrysotoxum	bicinctum	177	27	06	2013	177
Naturbasen		Diptera	Syrphidae	Chrysotoxum	bicinctum	178	28	06	2013	178
Naturbasen		Diptera	Syrphidae	Chrysotoxum	bicinctum	178	28	06	2013	178
Naturbasen		Diptera	Syrphidae	Chrysotoxum	bicinctum	179	29	06	2013	179
Naturbasen		Diptera	Syrphidae	Chrysotoxum	bicinctum	180	30	06	2013	180
Naturbasen		Diptera	Syrphidae	Chrysotoxum	bicinctum	180	30	06	2013	180
Naturbasen		Diptera	Syrphidae	Chrysotoxum	bicinctum	180	30	06	2013	180
Naturbasen		Diptera	Syrphidae	Chrysotoxum	bicinctum	184	04	07	2013	184
Naturbasen		Diptera	Syrphidae	Chrysotoxum	bicinctum	184	04	07	2013	184
Naturbasen		Diptera	Syrphidae	Chrysotoxum	bicinctum	185	05	07	2013	185
Naturbasen		Diptera	Syrphidae	Chrysotoxum	bicinctum	186	06	07	2013	186
Naturbasen		Diptera	Syrphidae	Chrysotoxum	bicinctum	186	06	07	2013	186
Naturbasen		Diptera	Syrphidae	Chrysotoxum	bicinctum	186	06	07	2013	186
Naturbasen		Diptera	Syrphidae	Chrysotoxum	bicinctum	186	06	07	2013	186
Naturbasen		Diptera	Syrphidae	Chrysotoxum	bicinctum	189	09	07	2013	189
Naturbasen		Diptera	Syrphidae	Chrysotoxum	bicinctum	194	14	07	2013	194
Naturbasen		Diptera	Syrphidae	Chrysotoxum	bicinctum	196	16	07	2013	196
Naturbasen		Diptera	Syrphidae	Chrysotoxum	bicinctum	197	17	07	2013	197
Naturbasen		Diptera	Syrphidae	Chrysotoxum	bicinctum	197	17	07	2013	197
Naturbasen		Diptera	Syrphidae	Chrysotoxum	bicinctum	199	19	07	2013	199
Naturbasen		Diptera	Syrphidae	Chrysotoxum	bicinctum	200	20	07	2013	200
Naturbasen		Diptera	Syrphidae	Chrysotoxum	bicinctum	200	20	07	2013	200
Naturbasen		Diptera	Syrphidae	Chrysotoxum	bicinctum	200	20	07	2013	200
Naturbasen		Diptera	Syrphidae	Chrysotoxum	bicinctum	201	21	07	2013	201
Naturbasen		Diptera	Syrphidae	Chrysotoxum	bicinctum	202	22	07	2013	202
Naturbasen		Diptera	Syrphidae	Chrysotoxum	bicinctum	204	24	07	2013	204
Naturbasen		Diptera	Syrphidae	Chrysotoxum	bicinctum	206	26	07	2013	206
Naturbasen		Diptera	Syrphidae	Chrysotoxum	bicinctum	207	27	07	2013	207
Naturbasen		Diptera	Syrphidae	Chrysotoxum	bicinctum	209	29	07	2013	209
Naturbasen		Diptera	Syrphidae	Chrysotoxum	bicinctum	215	04	08	2013	215
Naturbasen		Diptera	Syrphidae	Chrysotoxum	bicinctum	222	11	08	2013	222
Naturbasen		Diptera	Syrphidae	Chrysotoxum	bicinctum	233	22	08	2013	233
Naturbasen		Diptera	Syrphidae	Chrysotoxum	bicinctum	164	14	06	2014	164
Naturbasen		Diptera	Syrphidae	Chrysotoxum	bicinctum	166	16	06	2014	166
Naturbasen		Diptera	Syrphidae	Chrysotoxum	bicinctum	167	17	06	2014	167
Naturbasen		Diptera	Syrphidae	Chrysotoxum	bicinctum	168	18	06	2014	168
Naturbasen		Diptera	Syrphidae	Chrysotoxum	bicinctum	173	23	06	2014	173
Naturbasen		Diptera	Syrphidae	Chrysotoxum	bicinctum	173	23	06	2014	173
Naturbasen		Diptera	Syrphidae	Chrysotoxum	bicinctum	174	24	06	2014	174
Naturbasen		Diptera	Syrphidae	Chrysotoxum	bicinctum	174	24	06	2014	174
Naturbasen		Diptera	Syrphidae	Chrysotoxum	bicinctum	174	24	06	2014	174
Naturbasen		Diptera	Syrphidae	Chrysotoxum	bicinctum	174	24	06	2014	174
Naturbasen		Diptera	Syrphidae	Chrysotoxum	bicinctum	175	25	06	2014	175
Naturbasen		Diptera	Syrphidae	Chrysotoxum	bicinctum	175	25	06	2014	175
Naturbasen		Diptera	Syrphidae	Chrysotoxum	bicinctum	175	25	06	2014	175
Naturbasen		Diptera	Syrphidae	Chrysotoxum	bicinctum	175	25	06	2014	175
Naturbasen		Diptera	Syrphidae	Chrysotoxum	bicinctum	175	25	06	2014	175
Naturbasen		Diptera	Syrphidae	Chrysotoxum	bicinctum	175	25	06	2014	175
Naturbasen		Diptera	Syrphidae	Chrysotoxum	bicinctum	175	25	06	2014	175
Naturbasen		Diptera	Syrphidae	Chrysotoxum	bicinctum	175	25	06	2014	175
Naturbasen		Diptera	Syrphidae	Chrysotoxum	bicinctum	176	26	06	2014	176
Naturbasen		Diptera	Syrphidae	Chrysotoxum	bicinctum	176	26	06	2014	176
Naturbasen		Diptera	Syrphidae	Chrysotoxum	bicinctum	177	27	06	2014	177
Naturbasen		Diptera	Syrphidae	Chrysotoxum	bicinctum	177	27	06	2014	177
Naturbasen		Diptera	Syrphidae	Chrysotoxum	bicinctum	177	27	06	2014	177
Naturbasen		Diptera	Syrphidae	Chrysotoxum	bicinctum	178	28	06	2014	178
Naturbasen		Diptera	Syrphidae	Chrysotoxum	bicinctum	179	29	06	2014	179
Naturbasen		Diptera	Syrphidae	Chrysotoxum	bicinctum	179	29	06	2014	179
Naturbasen		Diptera	Syrphidae	Chrysotoxum	bicinctum	181	01	07	2014	181
Naturbasen		Diptera	Syrphidae	Chrysotoxum	bicinctum	183	03	07	2014	183
Naturbasen		Diptera	Syrphidae	Chrysotoxum	bicinctum	184	04	07	2014	184
Naturbasen		Diptera	Syrphidae	Chrysotoxum	bicinctum	187	07	07	2014	187
Naturbasen		Diptera	Syrphidae	Chrysotoxum	bicinctum	195	15	07	2014	195
Naturbasen		Diptera	Syrphidae	Chrysotoxum	bicinctum	195	15	07	2014	195
Naturbasen		Diptera	Syrphidae	Chrysotoxum	bicinctum	195	15	07	2014	195
Naturbasen		Diptera	Syrphidae	Chrysotoxum	bicinctum	196	16	07	2014	196
Naturbasen		Diptera	Syrphidae	Chrysotoxum	bicinctum	197	17	07	2014	197
Naturbasen		Diptera	Syrphidae	Chrysotoxum	bicinctum	197	17	07	2014	197
Naturbasen		Diptera	Syrphidae	Chrysotoxum	bicinctum	203	23	07	2014	203
Naturbasen		Diptera	Syrphidae	Chrysotoxum	bicinctum	206	26	07	2014	206
Naturbasen		Diptera	Syrphidae	Chrysotoxum	bicinctum	206	26	07	2014	206
Naturbasen		Diptera	Syrphidae	Chrysotoxum	bicinctum	209	29	07	2014	209
Naturbasen		Diptera	Syrphidae	Chrysotoxum	bicinctum	210	30	07	2014	210
Naturbasen		Diptera	Syrphidae	Chrysotoxum	bicinctum	213	02	08	2014	213
Naturbasen		Diptera	Syrphidae	Chrysotoxum	bicinctum	217	06	08	2014	217
Naturbasen		Diptera	Syrphidae	Chrysotoxum	bicinctum	218	07	08	2014	218
Naturbasen		Diptera	Syrphidae	Chrysotoxum	bicinctum	170	20	06	2015	170
Naturbasen		Diptera	Syrphidae	Chrysotoxum	bicinctum	170	20	06	2015	170
Naturbasen		Diptera	Syrphidae	Chrysotoxum	bicinctum	170	20	06	2015	170
Naturbasen		Diptera	Syrphidae	Chrysotoxum	bicinctum	170	20	06	2015	170
Naturbasen		Diptera	Syrphidae	Chrysotoxum	bicinctum	172	22	06	2015	172
Naturbasen		Diptera	Syrphidae	Chrysotoxum	bicinctum	172	22	06	2015	172
Naturbasen		Diptera	Syrphidae	Chrysotoxum	bicinctum	173	23	06	2015	173
Naturbasen		Diptera	Syrphidae	Chrysotoxum	bicinctum	175	25	06	2015	175
Naturbasen		Diptera	Syrphidae	Chrysotoxum	bicinctum	176	26	06	2015	176
Naturbasen		Diptera	Syrphidae	Chrysotoxum	bicinctum	176	26	06	2015	176
Naturbasen		Diptera	Syrphidae	Chrysotoxum	bicinctum	179	29	06	2015	179
Naturbasen		Diptera	Syrphidae	Chrysotoxum	bicinctum	182	02	07	2015	182
Naturbasen		Diptera	Syrphidae	Chrysotoxum	bicinctum	183	03	07	2015	183
Naturbasen		Diptera	Syrphidae	Chrysotoxum	bicinctum	184	04	07	2015	184
Naturbasen		Diptera	Syrphidae	Chrysotoxum	bicinctum	187	07	07	2015	187
Naturbasen		Diptera	Syrphidae	Chrysotoxum	bicinctum	187	07	07	2015	187
Naturbasen		Diptera	Syrphidae	Chrysotoxum	bicinctum	187	07	07	2015	187
Naturbasen		Diptera	Syrphidae	Chrysotoxum	bicinctum	187	07	07	2015	187
Naturbasen		Diptera	Syrphidae	Chrysotoxum	bicinctum	188	08	07	2015	188
Naturbasen		Diptera	Syrphidae	Chrysotoxum	bicinctum	190	10	07	2015	190
Naturbasen		Diptera	Syrphidae	Chrysotoxum	bicinctum	194	14	07	2015	194
Naturbasen		Diptera	Syrphidae	Chrysotoxum	bicinctum	194	14	07	2015	194
Naturbasen		Diptera	Syrphidae	Chrysotoxum	bicinctum	196	16	07	2015	196
Naturbasen		Diptera	Syrphidae	Chrysotoxum	bicinctum	198	18	07	2015	198
Naturbasen		Diptera	Syrphidae	Chrysotoxum	bicinctum	200	20	07	2015	200
Naturbasen		Diptera	Syrphidae	Chrysotoxum	bicinctum	201	21	07	2015	201
Naturbasen		Diptera	Syrphidae	Chrysotoxum	bicinctum	202	22	07	2015	202
Naturbasen		Diptera	Syrphidae	Chrysotoxum	bicinctum	203	23	07	2015	203
Naturbasen		Diptera	Syrphidae	Chrysotoxum	bicinctum	204	24	07	2015	204
Naturbasen		Diptera	Syrphidae	Chrysotoxum	bicinctum	206	26	07	2015	206
Naturbasen		Diptera	Syrphidae	Chrysotoxum	bicinctum	206	26	07	2015	206
Naturbasen		Diptera	Syrphidae	Chrysotoxum	bicinctum	206	26	07	2015	206
Naturbasen		Diptera	Syrphidae	Chrysotoxum	bicinctum	208	28	07	2015	208
Naturbasen		Diptera	Syrphidae	Chrysotoxum	bicinctum	208	28	07	2015	208
Naturbasen		Diptera	Syrphidae	Chrysotoxum	bicinctum	209	29	07	2015	209
Naturbasen		Diptera	Syrphidae	Chrysotoxum	bicinctum	209	29	07	2015	209
Naturbasen		Diptera	Syrphidae	Chrysotoxum	bicinctum	210	30	07	2015	210
Naturbasen		Diptera	Syrphidae	Chrysotoxum	bicinctum	210	30	07	2015	210
Naturbasen		Diptera	Syrphidae	Chrysotoxum	bicinctum	212	01	08	2015	212
Naturbasen		Diptera	Syrphidae	Chrysotoxum	bicinctum	212	01	08	2015	212
Naturbasen		Diptera	Syrphidae	Chrysotoxum	bicinctum	213	02	08	2015	213
Naturbasen		Diptera	Syrphidae	Chrysotoxum	bicinctum	214	03	08	2015	214
Naturbasen		Diptera	Syrphidae	Chrysotoxum	bicinctum	216	05	08	2015	216
Naturbasen		Diptera	Syrphidae	Chrysotoxum	bicinctum	220	09	08	2015	220
Naturbasen		Diptera	Syrphidae	Chrysotoxum	bicinctum	220	09	08	2015	220
Naturbasen		Diptera	Syrphidae	Chrysotoxum	bicinctum	222	11	08	2015	222
Naturbasen		Diptera	Syrphidae	Chrysotoxum	bicinctum	231	20	08	2015	231
Naturbasen		Diptera	Syrphidae	Chrysotoxum	bicinctum	160	09	06	2016	160
Naturbasen		Diptera	Syrphidae	Chrysotoxum	bicinctum	165	14	06	2016	165
Naturbasen		Diptera	Syrphidae	Chrysotoxum	bicinctum	166	15	06	2016	166
Naturbasen		Diptera	Syrphidae	Chrysotoxum	bicinctum	166	15	06	2016	166
Naturbasen		Diptera	Syrphidae	Chrysotoxum	bicinctum	167	16	06	2016	167
Naturbasen		Diptera	Syrphidae	Chrysotoxum	bicinctum	170	19	06	2016	170
Naturbasen		Diptera	Syrphidae	Chrysotoxum	bicinctum	172	21	06	2016	172
Naturbasen		Diptera	Syrphidae	Chrysotoxum	bicinctum	172	21	06	2016	172
Naturbasen		Diptera	Syrphidae	Chrysotoxum	bicinctum	172	21	06	2016	172
Naturbasen		Diptera	Syrphidae	Chrysotoxum	bicinctum	172	21	06	2016	172
Naturbasen		Diptera	Syrphidae	Chrysotoxum	bicinctum	173	22	06	2016	173
Naturbasen		Diptera	Syrphidae	Chrysotoxum	bicinctum	177	26	06	2016	177
Naturbasen		Diptera	Syrphidae	Chrysotoxum	bicinctum	177	26	06	2016	177
Naturbasen		Diptera	Syrphidae	Chrysotoxum	bicinctum	178	27	06	2016	178
Naturbasen		Diptera	Syrphidae	Chrysotoxum	bicinctum	178	27	06	2016	178
Naturbasen		Diptera	Syrphidae	Chrysotoxum	bicinctum	179	28	06	2016	179
Naturbasen		Diptera	Syrphidae	Chrysotoxum	bicinctum	179	28	06	2016	179
Naturbasen		Diptera	Syrphidae	Chrysotoxum	bicinctum	180	29	06	2016	180
Naturbasen		Diptera	Syrphidae	Chrysotoxum	bicinctum	182	01	07	2016	182
Naturbasen		Diptera	Syrphidae	Chrysotoxum	bicinctum	182	01	07	2016	182
Naturbasen		Diptera	Syrphidae	Chrysotoxum	bicinctum	183	02	07	2016	183
Naturbasen		Diptera	Syrphidae	Chrysotoxum	bicinctum	184	03	07	2016	184
Naturbasen		Diptera	Syrphidae	Chrysotoxum	bicinctum	185	04	07	2016	185
Naturbasen		Diptera	Syrphidae	Chrysotoxum	bicinctum	185	04	07	2016	185
Naturbasen		Diptera	Syrphidae	Chrysotoxum	bicinctum	189	08	07	2016	189
Naturbasen		Diptera	Syrphidae	Chrysotoxum	bicinctum	189	08	07	2016	189
Naturbasen		Diptera	Syrphidae	Chrysotoxum	bicinctum	189	08	07	2016	189
Naturbasen		Diptera	Syrphidae	Chrysotoxum	bicinctum	189	08	07	2016	189
Naturbasen		Diptera	Syrphidae	Chrysotoxum	bicinctum	190	09	07	2016	190
Naturbasen		Diptera	Syrphidae	Chrysotoxum	bicinctum	190	09	07	2016	190
Naturbasen		Diptera	Syrphidae	Chrysotoxum	bicinctum	191	10	07	2016	191
Naturbasen		Diptera	Syrphidae	Chrysotoxum	bicinctum	194	13	07	2016	194
Naturbasen		Diptera	Syrphidae	Chrysotoxum	bicinctum	196	15	07	2016	196
Naturbasen		Diptera	Syrphidae	Chrysotoxum	bicinctum	198	17	07	2016	198
Naturbasen		Diptera	Syrphidae	Chrysotoxum	bicinctum	199	18	07	2016	199
Naturbasen		Diptera	Syrphidae	Chrysotoxum	bicinctum	200	19	07	2016	200
Naturbasen		Diptera	Syrphidae	Chrysotoxum	bicinctum	200	19	07	2016	200
Naturbasen		Diptera	Syrphidae	Chrysotoxum	bicinctum	201	20	07	2016	201
Naturbasen		Diptera	Syrphidae	Chrysotoxum	bicinctum	201	20	07	2016	201
Naturbasen		Diptera	Syrphidae	Chrysotoxum	bicinctum	204	23	07	2016	204
Naturbasen		Diptera	Syrphidae	Chrysotoxum	bicinctum	206	25	07	2016	206
Naturbasen		Diptera	Syrphidae	Chrysotoxum	bicinctum	207	26	07	2016	207
Naturbasen		Diptera	Syrphidae	Chrysotoxum	bicinctum	207	26	07	2016	207
Naturbasen		Diptera	Syrphidae	Chrysotoxum	bicinctum	208	27	07	2016	208
Naturbasen		Diptera	Syrphidae	Chrysotoxum	bicinctum	209	28	07	2016	209
Naturbasen		Diptera	Syrphidae	Chrysotoxum	bicinctum	209	28	07	2016	209
Naturbasen		Diptera	Syrphidae	Chrysotoxum	bicinctum	209	28	07	2016	209
Naturbasen		Diptera	Syrphidae	Chrysotoxum	bicinctum	209	28	07	2016	209
Naturbasen		Diptera	Syrphidae	Chrysotoxum	bicinctum	211	30	07	2016	211
Naturbasen		Diptera	Syrphidae	Chrysotoxum	bicinctum	212	31	07	2016	212
Naturbasen		Diptera	Syrphidae	Chrysotoxum	bicinctum	212	31	07	2016	212
Naturbasen		Diptera	Syrphidae	Chrysotoxum	bicinctum	217	05	08	2016	217
Naturbasen		Diptera	Syrphidae	Chrysotoxum	bicinctum	225	13	08	2016	225
Naturbasen		Diptera	Syrphidae	Chrysotoxum	bicinctum	228	16	08	2016	228
Naturbasen		Diptera	Syrphidae	Chrysotoxum	bicinctum	126	07	05	2017	126
Naturbasen		Diptera	Syrphidae	Chrysotoxum	bicinctum	163	13	06	2017	163
Naturbasen		Diptera	Syrphidae	Chrysotoxum	bicinctum	164	14	06	2017	164
Naturbasen		Diptera	Syrphidae	Chrysotoxum	bicinctum	166	16	06	2017	166
Naturbasen		Diptera	Syrphidae	Chrysotoxum	bicinctum	166	16	06	2017	166
Naturbasen		Diptera	Syrphidae	Chrysotoxum	bicinctum	167	17	06	2017	167
Naturbasen		Diptera	Syrphidae	Chrysotoxum	bicinctum	167	17	06	2017	167
Naturbasen		Diptera	Syrphidae	Chrysotoxum	bicinctum	168	18	06	2017	168
Naturbasen		Diptera	Syrphidae	Chrysotoxum	bicinctum	170	20	06	2017	170
Naturbasen		Diptera	Syrphidae	Chrysotoxum	bicinctum	171	21	06	2017	171
Naturbasen		Diptera	Syrphidae	Chrysotoxum	bicinctum	171	21	06	2017	171
Naturbasen		Diptera	Syrphidae	Chrysotoxum	bicinctum	171	21	06	2017	171
Naturbasen		Diptera	Syrphidae	Chrysotoxum	bicinctum	171	21	06	2017	171
Naturbasen		Diptera	Syrphidae	Chrysotoxum	bicinctum	173	23	06	2017	173
Naturbasen		Diptera	Syrphidae	Chrysotoxum	bicinctum	174	24	06	2017	174
Naturbasen		Diptera	Syrphidae	Chrysotoxum	bicinctum	174	24	06	2017	174
Naturbasen		Diptera	Syrphidae	Chrysotoxum	bicinctum	174	24	06	2017	174
Naturbasen		Diptera	Syrphidae	Chrysotoxum	bicinctum	174	24	06	2017	174
Naturbasen		Diptera	Syrphidae	Chrysotoxum	bicinctum	174	24	06	2017	174
Naturbasen		Diptera	Syrphidae	Chrysotoxum	bicinctum	174	24	06	2017	174
Naturbasen		Diptera	Syrphidae	Chrysotoxum	bicinctum	175	25	06	2017	175
Naturbasen		Diptera	Syrphidae	Chrysotoxum	bicinctum	175	25	06	2017	175
Naturbasen		Diptera	Syrphidae	Chrysotoxum	bicinctum	175	25	06	2017	175
Naturbasen		Diptera	Syrphidae	Chrysotoxum	bicinctum	175	25	06	2017	175
Naturbasen		Diptera	Syrphidae	Chrysotoxum	bicinctum	175	25	06	2017	175
Naturbasen		Diptera	Syrphidae	Chrysotoxum	bicinctum	175	25	06	2017	175
Naturbasen		Diptera	Syrphidae	Chrysotoxum	bicinctum	175	25	06	2017	175
Naturbasen		Diptera	Syrphidae	Chrysotoxum	bicinctum	175	25	06	2017	175
Naturbasen		Diptera	Syrphidae	Chrysotoxum	bicinctum	176	26	06	2017	176
Naturbasen		Diptera	Syrphidae	Chrysotoxum	bicinctum	177	27	06	2017	177
Naturbasen		Diptera	Syrphidae	Chrysotoxum	bicinctum	177	27	06	2017	177
Naturbasen		Diptera	Syrphidae	Chrysotoxum	bicinctum	177	27	06	2017	177
Naturbasen		Diptera	Syrphidae	Chrysotoxum	bicinctum	177	27	06	2017	177
Naturbasen		Diptera	Syrphidae	Chrysotoxum	bicinctum	181	01	07	2017	181
Naturbasen		Diptera	Syrphidae	Chrysotoxum	bicinctum	181	01	07	2017	181
Naturbasen		Diptera	Syrphidae	Chrysotoxum	bicinctum	182	02	07	2017	182
Naturbasen		Diptera	Syrphidae	Chrysotoxum	bicinctum	182	02	07	2017	182
Naturbasen		Diptera	Syrphidae	Chrysotoxum	bicinctum	182	02	07	2017	182
Naturbasen		Diptera	Syrphidae	Chrysotoxum	bicinctum	182	02	07	2017	182
Naturbasen		Diptera	Syrphidae	Chrysotoxum	bicinctum	182	02	07	2017	182
Naturbasen		Diptera	Syrphidae	Chrysotoxum	bicinctum	183	03	07	2017	183
Naturbasen		Diptera	Syrphidae	Chrysotoxum	bicinctum	184	04	07	2017	184
Naturbasen		Diptera	Syrphidae	Chrysotoxum	bicinctum	184	04	07	2017	184
Naturbasen		Diptera	Syrphidae	Chrysotoxum	bicinctum	184	04	07	2017	184
Naturbasen		Diptera	Syrphidae	Chrysotoxum	bicinctum	185	05	07	2017	185
Naturbasen		Diptera	Syrphidae	Chrysotoxum	bicinctum	185	05	07	2017	185
Naturbasen		Diptera	Syrphidae	Chrysotoxum	bicinctum	188	08	07	2017	188
Naturbasen		Diptera	Syrphidae	Chrysotoxum	bicinctum	189	09	07	2017	189
Naturbasen		Diptera	Syrphidae	Chrysotoxum	bicinctum	189	09	07	2017	189
Naturbasen		Diptera	Syrphidae	Chrysotoxum	bicinctum	189	09	07	2017	189
Naturbasen		Diptera	Syrphidae	Chrysotoxum	bicinctum	189	09	07	2017	189
Naturbasen		Diptera	Syrphidae	Chrysotoxum	bicinctum	189	09	07	2017	189
Naturbasen		Diptera	Syrphidae	Chrysotoxum	bicinctum	190	10	07	2017	190
Naturbasen		Diptera	Syrphidae	Chrysotoxum	bicinctum	191	11	07	2017	191
Naturbasen		Diptera	Syrphidae	Chrysotoxum	bicinctum	191	11	07	2017	191
Naturbasen		Diptera	Syrphidae	Chrysotoxum	bicinctum	191	11	07	2017	191
Naturbasen		Diptera	Syrphidae	Chrysotoxum	bicinctum	191	11	07	2017	191
Naturbasen		Diptera	Syrphidae	Chrysotoxum	bicinctum	192	12	07	2017	192
Naturbasen		Diptera	Syrphidae	Chrysotoxum	bicinctum	193	13	07	2017	193
Naturbasen		Diptera	Syrphidae	Chrysotoxum	bicinctum	195	15	07	2017	195
Naturbasen		Diptera	Syrphidae	Chrysotoxum	bicinctum	195	15	07	2017	195
Naturbasen		Diptera	Syrphidae	Chrysotoxum	bicinctum	195	15	07	2017	195
Naturbasen		Diptera	Syrphidae	Chrysotoxum	bicinctum	195	15	07	2017	195
Naturbasen		Diptera	Syrphidae	Chrysotoxum	bicinctum	195	15	07	2017	195
Naturbasen		Diptera	Syrphidae	Chrysotoxum	bicinctum	196	16	07	2017	196
Naturbasen		Diptera	Syrphidae	Chrysotoxum	bicinctum	196	16	07	2017	196
Naturbasen		Diptera	Syrphidae	Chrysotoxum	bicinctum	198	18	07	2017	198
Naturbasen		Diptera	Syrphidae	Chrysotoxum	bicinctum	198	18	07	2017	198
Naturbasen		Diptera	Syrphidae	Chrysotoxum	bicinctum	199	19	07	2017	199
Naturbasen		Diptera	Syrphidae	Chrysotoxum	bicinctum	199	19	07	2017	199
Naturbasen		Diptera	Syrphidae	Chrysotoxum	bicinctum	199	19	07	2017	199
Naturbasen		Diptera	Syrphidae	Chrysotoxum	bicinctum	199	19	07	2017	199
Naturbasen		Diptera	Syrphidae	Chrysotoxum	bicinctum	202	22	07	2017	202
Naturbasen		Diptera	Syrphidae	Chrysotoxum	bicinctum	204	24	07	2017	204
Naturbasen		Diptera	Syrphidae	Chrysotoxum	bicinctum	205	25	07	2017	205
Naturbasen		Diptera	Syrphidae	Chrysotoxum	bicinctum	205	25	07	2017	205
Naturbasen		Diptera	Syrphidae	Chrysotoxum	bicinctum	205	25	07	2017	205
Naturbasen		Diptera	Syrphidae	Chrysotoxum	bicinctum	206	26	07	2017	206
Naturbasen		Diptera	Syrphidae	Chrysotoxum	bicinctum	207	27	07	2017	207
Naturbasen		Diptera	Syrphidae	Chrysotoxum	bicinctum	207	27	07	2017	207
Naturbasen		Diptera	Syrphidae	Chrysotoxum	bicinctum	207	27	07	2017	207
Naturbasen		Diptera	Syrphidae	Chrysotoxum	bicinctum	208	28	07	2017	208
Naturbasen		Diptera	Syrphidae	Chrysotoxum	bicinctum	209	29	07	2017	209
Naturbasen		Diptera	Syrphidae	Chrysotoxum	bicinctum	210	30	07	2017	210
Naturbasen		Diptera	Syrphidae	Chrysotoxum	bicinctum	213	02	08	2017	213
Naturbasen		Diptera	Syrphidae	Chrysotoxum	bicinctum	215	04	08	2017	215
Naturbasen		Diptera	Syrphidae	Chrysotoxum	bicinctum	217	06	08	2017	217
Naturbasen		Diptera	Syrphidae	Chrysotoxum	bicinctum	224	13	08	2017	224
Naturbasen		Diptera	Syrphidae	Chrysotoxum	bicinctum	224	13	08	2017	224
Naturbasen		Diptera	Syrphidae	Chrysotoxum	bicinctum	225	14	08	2017	225
Naturbasen		Diptera	Syrphidae	Chrysotoxum	bicinctum	229	18	08	2017	229
Naturbasen		Diptera	Syrphidae	Chrysotoxum	bicinctum	230	19	08	2017	230
Naturbasen		Diptera	Syrphidae	Chrysotoxum	bicinctum	231	20	08	2017	231
Naturbasen		Diptera	Syrphidae	Chrysotoxum	bicinctum	157	07	06	2018	157
Naturbasen		Diptera	Syrphidae	Chrysotoxum	bicinctum	158	08	06	2018	158
Naturbasen		Diptera	Syrphidae	Chrysotoxum	bicinctum	159	09	06	2018	159
Naturbasen		Diptera	Syrphidae	Chrysotoxum	bicinctum	159	09	06	2018	159
Naturbasen		Diptera	Syrphidae	Chrysotoxum	bicinctum	159	09	06	2018	159
Naturbasen		Diptera	Syrphidae	Chrysotoxum	bicinctum	159	09	06	2018	159
Naturbasen		Diptera	Syrphidae	Chrysotoxum	bicinctum	159	09	06	2018	159
Naturbasen		Diptera	Syrphidae	Chrysotoxum	bicinctum	161	11	06	2018	161
Naturbasen		Diptera	Syrphidae	Chrysotoxum	bicinctum	161	11	06	2018	161
Naturbasen		Diptera	Syrphidae	Chrysotoxum	bicinctum	162	12	06	2018	162
Naturbasen		Diptera	Syrphidae	Chrysotoxum	bicinctum	162	12	06	2018	162
Naturbasen		Diptera	Syrphidae	Chrysotoxum	bicinctum	165	15	06	2018	165
Naturbasen		Diptera	Syrphidae	Chrysotoxum	bicinctum	165	15	06	2018	165
Naturbasen		Diptera	Syrphidae	Chrysotoxum	bicinctum	166	16	06	2018	166
Naturbasen		Diptera	Syrphidae	Chrysotoxum	bicinctum	166	16	06	2018	166
Naturbasen		Diptera	Syrphidae	Chrysotoxum	bicinctum	167	17	06	2018	167
Naturbasen		Diptera	Syrphidae	Chrysotoxum	bicinctum	167	17	06	2018	167
Naturbasen		Diptera	Syrphidae	Chrysotoxum	bicinctum	168	18	06	2018	168
Naturbasen		Diptera	Syrphidae	Chrysotoxum	bicinctum	171	21	06	2018	171
Naturbasen		Diptera	Syrphidae	Chrysotoxum	bicinctum	171	21	06	2018	171
Naturbasen		Diptera	Syrphidae	Chrysotoxum	bicinctum	172	22	06	2018	172
Naturbasen		Diptera	Syrphidae	Chrysotoxum	bicinctum	172	22	06	2018	172
Naturbasen		Diptera	Syrphidae	Chrysotoxum	bicinctum	172	22	06	2018	172
Naturbasen		Diptera	Syrphidae	Chrysotoxum	bicinctum	172	22	06	2018	172
Naturbasen		Diptera	Syrphidae	Chrysotoxum	bicinctum	172	22	06	2018	172
Naturbasen		Diptera	Syrphidae	Chrysotoxum	bicinctum	172	22	06	2018	172
Naturbasen		Diptera	Syrphidae	Chrysotoxum	bicinctum	174	24	06	2018	174
Naturbasen		Diptera	Syrphidae	Chrysotoxum	bicinctum	174	24	06	2018	174
Naturbasen		Diptera	Syrphidae	Chrysotoxum	bicinctum	177	27	06	2018	177
Naturbasen		Diptera	Syrphidae	Chrysotoxum	bicinctum	177	27	06	2018	177
Naturbasen		Diptera	Syrphidae	Chrysotoxum	bicinctum	179	29	06	2018	179
Naturbasen		Diptera	Syrphidae	Chrysotoxum	bicinctum	180	30	06	2018	180
Naturbasen		Diptera	Syrphidae	Chrysotoxum	bicinctum	180	30	06	2018	180
Naturbasen		Diptera	Syrphidae	Chrysotoxum	bicinctum	181	01	07	2018	181
Naturbasen		Diptera	Syrphidae	Chrysotoxum	bicinctum	181	01	07	2018	181
Naturbasen		Diptera	Syrphidae	Chrysotoxum	bicinctum	183	03	07	2018	183
Naturbasen		Diptera	Syrphidae	Chrysotoxum	bicinctum	185	05	07	2018	185
Naturbasen		Diptera	Syrphidae	Chrysotoxum	bicinctum	189	09	07	2018	189
Naturbasen		Diptera	Syrphidae	Chrysotoxum	bicinctum	191	11	07	2018	191
Naturbasen		Diptera	Syrphidae	Chrysotoxum	bicinctum	192	12	07	2018	192
Naturbasen		Diptera	Syrphidae	Chrysotoxum	bicinctum	194	14	07	2018	194
Naturbasen		Diptera	Syrphidae	Chrysotoxum	bicinctum	195	15	07	2018	195
Naturbasen		Diptera	Syrphidae	Chrysotoxum	bicinctum	196	16	07	2018	196
Naturbasen		Diptera	Syrphidae	Chrysotoxum	bicinctum	196	16	07	2018	196
Naturbasen		Diptera	Syrphidae	Chrysotoxum	bicinctum	198	18	07	2018	198
Naturbasen		Diptera	Syrphidae	Chrysotoxum	bicinctum	200	20	07	2018	200
Naturbasen		Diptera	Syrphidae	Chrysotoxum	bicinctum	201	21	07	2018	201
Naturbasen		Diptera	Syrphidae	Chrysotoxum	bicinctum	203	23	07	2018	203
Naturbasen		Diptera	Syrphidae	Chrysotoxum	bicinctum	203	23	07	2018	203
Naturbasen		Diptera	Syrphidae	Chrysotoxum	bicinctum	204	24	07	2018	204
Naturbasen		Diptera	Syrphidae	Chrysotoxum	bicinctum	209	29	07	2018	209
Naturbasen		Diptera	Syrphidae	Chrysotoxum	bicinctum	226	15	08	2018	226
Naturbasen		Diptera	Syrphidae	Chrysotoxum	bicinctum	242	31	08	2018	242
Naturbasen		Diptera	Syrphidae	Chrysotoxum	bicinctum	244	02	09	2018	244

## Sheet: Episyrphus balteatus
Raw data													Statistical data
SOURCE	CATALOG	ORDER	FAMILY	GENUS	SPECIES	Day	Month	Year	DOY				Year	10th percentile obs			Output: regression analysis
NHMA-ENT	5077	Diptera	Syrphidae	Episyrphus	balteatus	12	07	1900	193				1900	201.4			Regression Statistics
NHMA-ENT	5065	Diptera	Syrphidae	Episyrphus	balteatus	02	08	1900	214				1902	119.4			Multiple R	0.409797
NHMA-ENT	5080	Diptera	Syrphidae	Episyrphus	balteatus	14	08	1900	226				1903	111.6			R Square	0.167934
NHMA-ENT	5064	Diptera	Syrphidae	Episyrphus	balteatus	20	08	1900	232				1904	219.8			Adjusted R Square	0.158028
NHMA-ENT	5066	Diptera	Syrphidae	Episyrphus	balteatus	20	08	1900	232				1906	209.4			Standard Error	44.8905
NHMA-ENT	5076	Diptera	Syrphidae	Episyrphus	balteatus	20	08	1900	232				1907	227.8			Observations	86
NHMA-ENT	5081	Diptera	Syrphidae	Episyrphus	balteatus	20	08	1900	232				1908	210
NHMA-ENT	5082	Diptera	Syrphidae	Episyrphus	balteatus	20	08	1900	232				1910	217.2			ANOVA
NHMA-ENT	5071	Diptera	Syrphidae	Episyrphus	balteatus	21	08	1900	233				1913	227.4				df	SS	MS	F	Significance F
NHMA-ENT	5072	Diptera	Syrphidae	Episyrphus	balteatus	25	08	1901	236				1914	223.6			Regression	1	34164	34164	16.9535	8.91975e-05
NHMA-ENT	5079	Diptera	Syrphidae	Episyrphus	balteatus	29	03	1902	87				1915	207.5			Residual	84	169273	2015.16
NHMA-ENT	5069	Diptera	Syrphidae	Episyrphus	balteatus	07	09	1902	249				1916	211			Total	85	203437
NHMA-ENT	5083	Diptera	Syrphidae	Episyrphus	balteatus	07	09	1902	249				1917	215.4
NHMA-ENT	5075	Diptera	Syrphidae	Episyrphus	balteatus	14	09	1902	256				1918	194.8				Coefficients	Standard Error	t Stat	p-value	Lower 95%	Upper 95%	Lower 95.0%	Upper 95.0%
NHMA-ENT	5062	Diptera	Syrphidae	Episyrphus	balteatus	23	03	1903	81				1919	226.2			Intercept	1331.28	280.988	4.73784	8.69722e-06	772.502	1890.05	772.502	1890.05
NHMA-ENT	5070	Diptera	Syrphidae	Episyrphus	balteatus	23	08	1903	234				1933	149.4			X Variable 1	-0.587868	0.142774	-4.11747	8.91975e-05	-0.871791	-0.303946	-0.871791	-0.303946
NHMA-ENT	5073	Diptera	Syrphidae	Episyrphus	balteatus	23	08	1903	234				1934	163.2
NHMA-ENT	5078	Diptera	Syrphidae	Episyrphus	balteatus	23	08	1903	234				1937	199
NHMA-ENT	5068	Diptera	Syrphidae	Episyrphus	balteatus	07	09	1903	249				1941	140.6
NHMD	000144531	Diptera	Syrphidae	Episyrphus	balteatus	07	08	1904	219				1943	141.6
NHMD	000144509	Diptera	Syrphidae	Episyrphus	balteatus	08	08	1904	220				1945	177.9
NHMD	000144510	Diptera	Syrphidae	Episyrphus	balteatus	08	08	1904	220				1946	193.4
NHMD	000144523	Diptera	Syrphidae	Episyrphus	balteatus	12	08	1904	224				1950	199.6
NHMD	000144529	Diptera	Syrphidae	Episyrphus	balteatus	18	08	1904	230				1951	207.2
NHMD	000144514	Diptera	Syrphidae	Episyrphus	balteatus	20	08	1904	232				1952	219.2
NHMD	000144515	Diptera	Syrphidae	Episyrphus	balteatus	20	08	1904	232				1953	201.9
NHMD	000144516	Diptera	Syrphidae	Episyrphus	balteatus	20	08	1904	232				1954	198.2
NHMD	000144512	Diptera	Syrphidae	Episyrphus	balteatus	21	08	1904	233				1957	197
NHMD	000144528	Diptera	Syrphidae	Episyrphus	balteatus	21	08	1904	233				1958	243.4
NHMD	000144568	Diptera	Syrphidae	Episyrphus	balteatus	23	08	1904	235				1959	191
NHMD	000144511	Diptera	Syrphidae	Episyrphus	balteatus	25	08	1904	237				1960	187
NHMD	000144533	Diptera	Syrphidae	Episyrphus	balteatus	28	08	1904	240				1961	196
NHMD	000144534	Diptera	Syrphidae	Episyrphus	balteatus	28	08	1904	240				1962	213.4
NHMD	000144535	Diptera	Syrphidae	Episyrphus	balteatus	28	08	1904	240				1963	187.2
NHMA-ENT	5084	Diptera	Syrphidae	Episyrphus	balteatus	25	07	1906	205				1964	176.1
NHMA-ENT	5063	Diptera	Syrphidae	Episyrphus	balteatus	05	08	1906	216				1965	217.4
NHMA-ENT	5086	Diptera	Syrphidae	Episyrphus	balteatus	07	08	1906	218				1966	154
NHMA-ENT	5087	Diptera	Syrphidae	Episyrphus	balteatus	07	08	1906	218				1967	175.9
NHMD	000144517	Diptera	Syrphidae	Episyrphus	balteatus	07	08	1906	218				1968	186.2
NHMA-ENT	5088	Diptera	Syrphidae	Episyrphus	balteatus	08	08	1906	219				1969	192.8
NHMA-ENT	5085	Diptera	Syrphidae	Episyrphus	balteatus	12	08	1906	223				1970	184.2
NHMD	000144526	Diptera	Syrphidae	Episyrphus	balteatus	06	08	1907	217				1971	190.6
NHMA-ENT	5054	Diptera	Syrphidae	Episyrphus	balteatus	29	09	1907	271				1972	170.2
NHMD	000144530	Diptera	Syrphidae	Episyrphus	balteatus	26	10	1907	298				1973	195.4
NHMD	000139938	Diptera	Syrphidae	Episyrphus	balteatus	25	07	1908	206				1974	184.4
NHMD	000144545	Diptera	Syrphidae	Episyrphus	balteatus	14	08	1908	226				1975	206.4
NHMD	000144544	Diptera	Syrphidae	Episyrphus	balteatus	21	08	1908	233				1976	200
NHMD	000139939	Diptera	Syrphidae	Episyrphus	balteatus	02	08	1910	213				1977	180.8
NHMD	000139940	Diptera	Syrphidae	Episyrphus	balteatus	02	08	1910	213				1978	214.1
NHMD	000139942	Diptera	Syrphidae	Episyrphus	balteatus	02	08	1910	213				1979	197.3
NHMD	000139944	Diptera	Syrphidae	Episyrphus	balteatus	02	08	1910	213				1980	182.8
NHMD	000144550	Diptera	Syrphidae	Episyrphus	balteatus	02	08	1910	213				1981	192.2
NHMD	000144658	Diptera	Syrphidae	Episyrphus	balteatus	02	08	1910	213				1982	109
NHMD	000144731	Diptera	Syrphidae	Episyrphus	balteatus	02	08	1910	213				1983	182.8
NHMD	000144896	Diptera	Syrphidae	Episyrphus	balteatus	02	08	1910	213				1984	219.2
NHMD	000144685	Diptera	Syrphidae	Episyrphus	balteatus	23	08	1910	234				1985	202.5
NHMD	000144675	Diptera	Syrphidae	Episyrphus	balteatus	25	08	1910	236				1986	172.2
NHMD	000144524	Diptera	Syrphidae	Episyrphus	balteatus	14	08	1912	226				1987	198.7
NHMD	000144542	Diptera	Syrphidae	Episyrphus	balteatus	14	08	1912	226				1988	181
NHMD	000144543	Diptera	Syrphidae	Episyrphus	balteatus	14	08	1912	226				1989	147.4
NHMA-ENT	5056	Diptera	Syrphidae	Episyrphus	balteatus	26	09	1912	269				1990	153.6
NHMD	000144877	Diptera	Syrphidae	Episyrphus	balteatus	15	08	1913	226				1991	182.6
NHMD	000144879	Diptera	Syrphidae	Episyrphus	balteatus	17	08	1913	228				1992	33.4
NHMD	000144881	Diptera	Syrphidae	Episyrphus	balteatus	17	08	1913	228				1993	144.2
NHMD	000144882	Diptera	Syrphidae	Episyrphus	balteatus	17	08	1913	228				1994	90.4
NHMD	000144878	Diptera	Syrphidae	Episyrphus	balteatus	20	08	1913	231				1998	295.2
NHMD	000144888	Diptera	Syrphidae	Episyrphus	balteatus	20	08	1913	231				1999	247.5
NHMD	000144565	Diptera	Syrphidae	Episyrphus	balteatus	10	09	1913	252				2000	16
NHMD	000144522	Diptera	Syrphidae	Episyrphus	balteatus	18	09	1913	260				2001	22.6
NHMD	000144521	Diptera	Syrphidae	Episyrphus	balteatus	29	09	1913	271				2002	73.2
NHMD	000144520	Diptera	Syrphidae	Episyrphus	balteatus	18	10	1913	290				2003	132.2
NHMD	000144513	Diptera	Syrphidae	Episyrphus	balteatus	23	10	1913	295				2004	184
NHMD	000144518	Diptera	Syrphidae	Episyrphus	balteatus	12	08	1914	223				2005	185.6
NHMD	000144519	Diptera	Syrphidae	Episyrphus	balteatus	12	08	1914	223				2006	175.8
NHMD	000144536	Diptera	Syrphidae	Episyrphus	balteatus	12	08	1914	223				2007	146.5
NHMD	000144537	Diptera	Syrphidae	Episyrphus	balteatus	12	08	1914	223				2008	91.3
NHMA-ENT	5058	Diptera	Syrphidae	Episyrphus	balteatus	15	08	1914	226				2009	183.4
NHMD	000144883	Diptera	Syrphidae	Episyrphus	balteatus	23	08	1914	234				2010	182.2
NHMD	000144525	Diptera	Syrphidae	Episyrphus	balteatus	09	07	1915	189				2011	151.4
NHMD	000144539	Diptera	Syrphidae	Episyrphus	balteatus	09	07	1915	189				2012	84.8
NHMD	000144694	Diptera	Syrphidae	Episyrphus	balteatus	09	07	1915	189				2013	152.8
NHMD	000144695	Diptera	Syrphidae	Episyrphus	balteatus	09	07	1915	189				2014	86
NHMD	000144676	Diptera	Syrphidae	Episyrphus	balteatus	15	08	1915	226				2015	161.6
NHMD	000145001	Diptera	Syrphidae	Episyrphus	balteatus	15	08	1915	226				2016	101
NHMD	000144532	Diptera	Syrphidae	Episyrphus	balteatus	20	08	1915	231				2017	141
NHMD	000144673	Diptera	Syrphidae	Episyrphus	balteatus	06	09	1915	248				2018	145.5
NHMD	000144674	Diptera	Syrphidae	Episyrphus	balteatus	06	09	1915	248
NHMD	000144999	Diptera	Syrphidae	Episyrphus	balteatus	06	09	1915	248
NHMD	000145002	Diptera	Syrphidae	Episyrphus	balteatus	06	09	1915	248
NHMD	000144538	Diptera	Syrphidae	Episyrphus	balteatus	10	09	1915	252
NHMD	000144578	Diptera	Syrphidae	Episyrphus	balteatus	10	10	1915	282
NHMD	000144885	Diptera	Syrphidae	Episyrphus	balteatus	20	07	1916	201
NHMD	000144884	Diptera	Syrphidae	Episyrphus	balteatus	30	07	1916	211
NHMD	000139927	Diptera	Syrphidae	Episyrphus	balteatus	06	08	1916	218
NHMD	000144887	Diptera	Syrphidae	Episyrphus	balteatus	20	08	1916	232
NHMD	000139945	Diptera	Syrphidae	Episyrphus	balteatus	30	08	1916	242
NHMD	000139937	Diptera	Syrphidae	Episyrphus	balteatus	01	09	1916	244
NHMD	000139935	Diptera	Syrphidae	Episyrphus	balteatus	05	09	1916	248
NHMA-ENT	5057	Diptera	Syrphidae	Episyrphus	balteatus	07	09	1916	250
NHMD	000144540	Diptera	Syrphidae	Episyrphus	balteatus	12	09	1916	255
NHMD	000144541	Diptera	Syrphidae	Episyrphus	balteatus	12	09	1916	255
NHMD	000145000	Diptera	Syrphidae	Episyrphus	balteatus	11	10	1916	284
NHMD	000144886	Diptera	Syrphidae	Episyrphus	balteatus	30	07	1917	210
NHMD	000144730	Diptera	Syrphidae	Episyrphus	balteatus	17	08	1917	228
NHMA-ENT	5059	Diptera	Syrphidae	Episyrphus	balteatus	10	09	1917	252
NHMA-ENT	5060	Diptera	Syrphidae	Episyrphus	balteatus	10	09	1917	252
NHMA-ENT	5067	Diptera	Syrphidae	Episyrphus	balteatus	10	09	1917	252
NHMD	000144893	Diptera	Syrphidae	Episyrphus	balteatus	16	09	1917	258
NHMD	000144872	Diptera	Syrphidae	Episyrphus	balteatus	13	07	1918	193
NHMD	000144717	Diptera	Syrphidae	Episyrphus	balteatus	19	07	1918	199
NHMD	000144718	Diptera	Syrphidae	Episyrphus	balteatus	19	07	1918	199
NHMD	000144719	Diptera	Syrphidae	Episyrphus	balteatus	19	07	1918	199
NHMD	000144720	Diptera	Syrphidae	Episyrphus	balteatus	19	07	1918	199
NHMD	000144721	Diptera	Syrphidae	Episyrphus	balteatus	19	07	1918	199
NHMD	000144722	Diptera	Syrphidae	Episyrphus	balteatus	19	07	1918	199
NHMD	000144873	Diptera	Syrphidae	Episyrphus	balteatus	19	07	1918	199
NHMD	000144874	Diptera	Syrphidae	Episyrphus	balteatus	19	07	1918	199
NHMD	000144875	Diptera	Syrphidae	Episyrphus	balteatus	19	07	1918	199
NHMD	000144876	Diptera	Syrphidae	Episyrphus	balteatus	19	07	1918	199
NHMD	000144880	Diptera	Syrphidae	Episyrphus	balteatus	19	07	1918	199
NHMD	000144949	Diptera	Syrphidae	Episyrphus	balteatus	28	07	1918	208
NHMD	000139936	Diptera	Syrphidae	Episyrphus	balteatus	06	09	1918	248
NHMD	000139941	Diptera	Syrphidae	Episyrphus	balteatus	06	09	1918	248
NHMD	000139946	Diptera	Syrphidae	Episyrphus	balteatus	06	09	1918	248
NHMD	000144895	Diptera	Syrphidae	Episyrphus	balteatus	06	08	1919	217
NHMD	000144897	Diptera	Syrphidae	Episyrphus	balteatus	29	08	1919	240
NHMD	000144899	Diptera	Syrphidae	Episyrphus	balteatus	29	08	1919	240
NHMD	000144901	Diptera	Syrphidae	Episyrphus	balteatus	29	08	1919	240
NHMD	000144567	Diptera	Syrphidae	Episyrphus	balteatus	31	08	1919	242
NHMD	000144894	Diptera	Syrphidae	Episyrphus	balteatus	06	09	1919	248
NHMD	000144900	Diptera	Syrphidae	Episyrphus	balteatus	06	09	1919	248
NHMD	000144902	Diptera	Syrphidae	Episyrphus	balteatus	12	10	1919	284
NHMD	000144898	Diptera	Syrphidae	Episyrphus	balteatus	09	08	1920	221
NHMD	000144696	Diptera	Syrphidae	Episyrphus	balteatus	03	08	1924	215
NHMD	000144732	Diptera	Syrphidae	Episyrphus	balteatus	03	09	1928	246
NHMD	000144737	Diptera	Syrphidae	Episyrphus	balteatus	24	08	1931	235
NHMD	000144742	Diptera	Syrphidae	Episyrphus	balteatus	24	04	1933	113
NHMD	000144560	Diptera	Syrphidae	Episyrphus	balteatus	24	07	1933	204
NHMD	000144563	Diptera	Syrphidae	Episyrphus	balteatus	29	07	1933	209
NHMD	000144566	Diptera	Syrphidae	Episyrphus	balteatus	14	08	1933	225
NHMD	000144561	Diptera	Syrphidae	Episyrphus	balteatus	16	08	1933	227
NHMD	000144564	Diptera	Syrphidae	Episyrphus	balteatus	16	08	1933	227
NHMD	000144569	Diptera	Syrphidae	Episyrphus	balteatus	13	04	1934	102
NHMD	000144558	Diptera	Syrphidae	Episyrphus	balteatus	24	07	1934	204
NHMD	000144562	Diptera	Syrphidae	Episyrphus	balteatus	25	07	1934	205
NHMD	000144728	Diptera	Syrphidae	Episyrphus	balteatus	31	07	1934	211
NHMD	000144729	Diptera	Syrphidae	Episyrphus	balteatus	02	08	1934	213
NHMD	000144551	Diptera	Syrphidae	Episyrphus	balteatus	06	08	1934	217
NHMD	000144549	Diptera	Syrphidae	Episyrphus	balteatus	10	09	1934	252
NHMD	000144559	Diptera	Syrphidae	Episyrphus	balteatus	11	08	1936	223
NHMD	000139926	Diptera	Syrphidae	Episyrphus	balteatus	17	07	1937	197
NHMD	000139943	Diptera	Syrphidae	Episyrphus	balteatus	27	07	1937	207
NHMD	000139925	Diptera	Syrphidae	Episyrphus	balteatus	28	07	1937	208
NHMD	000144942	Diptera	Syrphidae	Episyrphus	balteatus	19	04	1938	108
NHMD	000144739	Diptera	Syrphidae	Episyrphus	balteatus	18	08	1940	230
NHMD	000144740	Diptera	Syrphidae	Episyrphus	balteatus	15	04	1941	104
NHMD	000144546	Diptera	Syrphidae	Episyrphus	balteatus	15	08	1941	226
NHMD	000144547	Diptera	Syrphidae	Episyrphus	balteatus	15	08	1941	226
NHMD	000144548	Diptera	Syrphidae	Episyrphus	balteatus	15	08	1941	226
NHMD	000144557	Diptera	Syrphidae	Episyrphus	balteatus	24	08	1941	235
NHMD	000144903	Diptera	Syrphidae	Episyrphus	balteatus	31	08	1941	242
NHMD	000139812	Diptera	Syrphidae	Episyrphus	balteatus	03	09	1942	245
NHMD	000139811	Diptera	Syrphidae	Episyrphus	balteatus	03	09	1942	245
NHMD	000144743	Diptera	Syrphidae	Episyrphus	balteatus	13	04	1943	102
NHMD	000144744	Diptera	Syrphidae	Episyrphus	balteatus	13	04	1943	102
NHMD	000144752	Diptera	Syrphidae	Episyrphus	balteatus	23	08	1943	234
NHMD	000144747	Diptera	Syrphidae	Episyrphus	balteatus	02	09	1943	244
NHMD	000144745	Diptera	Syrphidae	Episyrphus	balteatus	19	09	1943	261
NHMD	000144746	Diptera	Syrphidae	Episyrphus	balteatus	19	09	1943	261
NHMD	000144839	Diptera	Syrphidae	Episyrphus	balteatus	31	08	1944	243
NHMD	000139923	Diptera	Syrphidae	Episyrphus	balteatus	15	06	1945	165
NHMD	000144634	Diptera	Syrphidae	Episyrphus	balteatus	28	07	1945	208
NHMD	000144774	Diptera	Syrphidae	Episyrphus	balteatus	28	07	1945	208
NHMD	000144775	Diptera	Syrphidae	Episyrphus	balteatus	28	07	1945	208
NHMD	000144636	Diptera	Syrphidae	Episyrphus	balteatus	04	08	1945	215
NHMD	000144753	Diptera	Syrphidae	Episyrphus	balteatus	10	08	1945	221
NHMD	000144751	Diptera	Syrphidae	Episyrphus	balteatus	08	07	1946	188
NHMD	000139921	Diptera	Syrphidae	Episyrphus	balteatus	04	08	1946	215
NHMD	000139924	Diptera	Syrphidae	Episyrphus	balteatus	04	08	1946	215
NHMD	000144755	Diptera	Syrphidae	Episyrphus	balteatus	04	08	1946	215
NHMD	000144754	Diptera	Syrphidae	Episyrphus	balteatus	13	08	1946	224
NHMD	000139922	Diptera	Syrphidae	Episyrphus	balteatus	20	07	1947	200
NHMD	000144584	Diptera	Syrphidae	Episyrphus	balteatus	27	07	1948	208
NHMD	000144583	Diptera	Syrphidae	Episyrphus	balteatus	05	08	1948	217
NHMD	000144954	Diptera	Syrphidae	Episyrphus	balteatus	14	07	1950	194
NHMD	000144618	Diptera	Syrphidae	Episyrphus	balteatus	11	08	1950	222
NHMD	000144619	Diptera	Syrphidae	Episyrphus	balteatus	12	08	1950	223
NHMD	000144620	Diptera	Syrphidae	Episyrphus	balteatus	12	08	1950	223
NHMD	000144757	Diptera	Syrphidae	Episyrphus	balteatus	12	08	1950	223
NHMD	000144938	Diptera	Syrphidae	Episyrphus	balteatus	12	08	1950	223
NHMD	000144940	Diptera	Syrphidae	Episyrphus	balteatus	24	07	1951	204
NHMD	000144941	Diptera	Syrphidae	Episyrphus	balteatus	28	07	1951	208
NHMD	000144575	Diptera	Syrphidae	Episyrphus	balteatus	01	08	1951	212
NHMD	000139929	Diptera	Syrphidae	Episyrphus	balteatus	06	08	1951	217
NHMD	000139932	Diptera	Syrphidae	Episyrphus	balteatus	07	08	1951	218
NHMD	000139928	Diptera	Syrphidae	Episyrphus	balteatus	14	08	1951	225
NHMD	000139933	Diptera	Syrphidae	Episyrphus	balteatus	14	08	1951	225
NHMD	000139931	Diptera	Syrphidae	Episyrphus	balteatus	16	08	1951	227
NHMD	000139930	Diptera	Syrphidae	Episyrphus	balteatus	21	08	1951	232
NHMD	000144574	Diptera	Syrphidae	Episyrphus	balteatus	03	09	1951	245
NHMD	000144937	Diptera	Syrphidae	Episyrphus	balteatus	03	08	1952	215
NHMD	000144642	Diptera	Syrphidae	Episyrphus	balteatus	09	08	1952	221
NHMD	000144641	Diptera	Syrphidae	Episyrphus	balteatus	10	08	1952	222
NHMD	000144635	Diptera	Syrphidae	Episyrphus	balteatus	11	08	1952	223
NHMD	000144773	Diptera	Syrphidae	Episyrphus	balteatus	11	08	1952	223
NHMD	000144778	Diptera	Syrphidae	Episyrphus	balteatus	14	08	1952	226
NHMD	000144779	Diptera	Syrphidae	Episyrphus	balteatus	14	08	1952	226
NHMD	000144780	Diptera	Syrphidae	Episyrphus	balteatus	14	08	1952	226
NHMD	000144637	Diptera	Syrphidae	Episyrphus	balteatus	20	08	1952	232
NHMD	000144638	Diptera	Syrphidae	Episyrphus	balteatus	20	08	1952	232
NHMD	000144639	Diptera	Syrphidae	Episyrphus	balteatus	20	08	1952	232
NHMD	000144640	Diptera	Syrphidae	Episyrphus	balteatus	20	08	1952	232
NHMD	000144777	Diptera	Syrphidae	Episyrphus	balteatus	20	08	1952	232
NHMD	000144579	Diptera	Syrphidae	Episyrphus	balteatus	29	08	1952	241
NHMD	000144978	Diptera	Syrphidae	Episyrphus	balteatus	01	09	1952	244
NHMD	000144784	Diptera	Syrphidae	Episyrphus	balteatus	12	07	1953	192
NHMD	000144819	Diptera	Syrphidae	Episyrphus	balteatus	14	08	1953	225
NHMD	000144817	Diptera	Syrphidae	Episyrphus	balteatus	19	08	1953	230
NHMD	000144816	Diptera	Syrphidae	Episyrphus	balteatus	20	08	1953	231
NHMD	000144818	Diptera	Syrphidae	Episyrphus	balteatus	20	08	1953	231
NHMD	000144948	Diptera	Syrphidae	Episyrphus	balteatus	17	07	1954	197
NHMD	000144776	Diptera	Syrphidae	Episyrphus	balteatus	21	07	1954	201
NHMD	000144812	Diptera	Syrphidae	Episyrphus	balteatus	05	08	1954	216
NHMD	000144813	Diptera	Syrphidae	Episyrphus	balteatus	05	08	1954	216
NHMD	000144814	Diptera	Syrphidae	Episyrphus	balteatus	05	08	1954	216
NHMD	000144815	Diptera	Syrphidae	Episyrphus	balteatus	05	08	1954	216
NHMD	000144811	Diptera	Syrphidae	Episyrphus	balteatus	13	08	1954	224
NHMD	000144625	Diptera	Syrphidae	Episyrphus	balteatus	13	07	1957	193
NHMD	000144806	Diptera	Syrphidae	Episyrphus	balteatus	18	07	1957	198
NHMD	000144627	Diptera	Syrphidae	Episyrphus	balteatus	28	07	1957	208
NHMD	000144628	Diptera	Syrphidae	Episyrphus	balteatus	28	07	1957	208
NHMD	000144772	Diptera	Syrphidae	Episyrphus	balteatus	28	07	1957	208
NHMD	000144626	Diptera	Syrphidae	Episyrphus	balteatus	30	07	1957	210
NHMD	000144647	Diptera	Syrphidae	Episyrphus	balteatus	04	08	1957	215
NHMD	000144823	Diptera	Syrphidae	Episyrphus	balteatus	04	08	1957	215
NHMD	000144652	Diptera	Syrphidae	Episyrphus	balteatus	06	08	1957	217
NHMD	000144820	Diptera	Syrphidae	Episyrphus	balteatus	06	08	1957	217
NHMD	000144824	Diptera	Syrphidae	Episyrphus	balteatus	06	08	1957	217
NHMD	000144821	Diptera	Syrphidae	Episyrphus	balteatus	08	08	1957	219
NHMD	000144822	Diptera	Syrphidae	Episyrphus	balteatus	08	08	1957	219
NHMD	000144621	Diptera	Syrphidae	Episyrphus	balteatus	12	08	1957	223
NHMD	000144632	Diptera	Syrphidae	Episyrphus	balteatus	12	08	1957	223
NHMD	000144651	Diptera	Syrphidae	Episyrphus	balteatus	12	08	1957	223
NHMD	000144769	Diptera	Syrphidae	Episyrphus	balteatus	12	08	1957	223
NHMD	000144770	Diptera	Syrphidae	Episyrphus	balteatus	12	08	1957	223
NHMD	000144768	Diptera	Syrphidae	Episyrphus	balteatus	13	08	1957	224
NHMD	000144646	Diptera	Syrphidae	Episyrphus	balteatus	31	08	1958	242
NHMD	000144782	Diptera	Syrphidae	Episyrphus	balteatus	31	08	1958	242
NHMD	000144643	Diptera	Syrphidae	Episyrphus	balteatus	07	09	1958	249
NHMD	000144644	Diptera	Syrphidae	Episyrphus	balteatus	07	09	1958	249
NHMD	000144645	Diptera	Syrphidae	Episyrphus	balteatus	07	09	1958	249
NHMD	000144781	Diptera	Syrphidae	Episyrphus	balteatus	07	09	1958	249
NHMD	000144624	Diptera	Syrphidae	Episyrphus	balteatus	14	09	1958	256
NHMD	000144977	Diptera	Syrphidae	Episyrphus	balteatus	14	09	1958	256
NHMD	000144570	Diptera	Syrphidae	Episyrphus	balteatus	08	06	1959	158
NHMD	000144649	Diptera	Syrphidae	Episyrphus	balteatus	11	07	1959	191
NHMD	000144650	Diptera	Syrphidae	Episyrphus	balteatus	14	07	1959	194
NHMD	000144648	Diptera	Syrphidae	Episyrphus	balteatus	15	07	1959	195
NHMD	000144936	Diptera	Syrphidae	Episyrphus	balteatus	29	07	1959	209
NHMD	000144934	Diptera	Syrphidae	Episyrphus	balteatus	02	08	1959	213
NHMD	000144935	Diptera	Syrphidae	Episyrphus	balteatus	02	08	1959	213
NHMD	000144572	Diptera	Syrphidae	Episyrphus	balteatus	04	08	1959	215
NHMD	000144932	Diptera	Syrphidae	Episyrphus	balteatus	06	08	1959	217
NHMD	000144573	Diptera	Syrphidae	Episyrphus	balteatus	09	08	1959	220
NHMD	000144933	Diptera	Syrphidae	Episyrphus	balteatus	09	08	1959	220
NHMD	000144952	Diptera	Syrphidae	Episyrphus	balteatus	14	08	1959	225
NHMD	000144956	Diptera	Syrphidae	Episyrphus	balteatus	14	08	1959	225
NHMD	000139780	Diptera	Syrphidae	Episyrphus	balteatus	15	08	1959	226
NHMD	000148487	Diptera	Syrphidae	Episyrphus	balteatus	02	07	1960	183
NHMD	000148490	Diptera	Syrphidae	Episyrphus	balteatus	02	07	1960	183
NHMD	000148575	Diptera	Syrphidae	Episyrphus	balteatus	02	07	1960	183
NHMD	000148664	Diptera	Syrphidae	Episyrphus	balteatus	02	07	1960	183
NHMD	000148578	Diptera	Syrphidae	Episyrphus	balteatus	10	07	1960	191
NHMD	000148582	Diptera	Syrphidae	Episyrphus	balteatus	10	07	1960	191
NHMD	000144771	Diptera	Syrphidae	Episyrphus	balteatus	23	08	1960	235
NHMD	000144623	Diptera	Syrphidae	Episyrphus	balteatus	25	08	1960	237
NHMD	000144622	Diptera	Syrphidae	Episyrphus	balteatus	26	08	1960	238
NHMD	000144633	Diptera	Syrphidae	Episyrphus	balteatus	26	08	1960	238
NHMD	000144629	Diptera	Syrphidae	Episyrphus	balteatus	27	08	1960	239
NHMD	000144630	Diptera	Syrphidae	Episyrphus	balteatus	27	08	1960	239
NHMD	000144631	Diptera	Syrphidae	Episyrphus	balteatus	27	08	1960	239
NHMD	000144586	Diptera	Syrphidae	Episyrphus	balteatus	13	07	1961	193
NHMA-ENT	5397	Diptera	Syrphidae	Episyrphus	balteatus	16	07	1961	196
NHMA-ENT	5400	Diptera	Syrphidae	Episyrphus	balteatus	16	07	1961	196
NHMD	000139857	Diptera	Syrphidae	Episyrphus	balteatus	22	07	1961	202
NHMD	000139934	Diptera	Syrphidae	Episyrphus	balteatus	30	07	1961	210
NHMD	000144804	Diptera	Syrphidae	Episyrphus	balteatus	01	08	1961	212
NHMD	000144805	Diptera	Syrphidae	Episyrphus	balteatus	01	08	1961	212
NHMD	000144955	Diptera	Syrphidae	Episyrphus	balteatus	06	08	1961	217
NHMD	000144577	Diptera	Syrphidae	Episyrphus	balteatus	07	08	1961	218
NHMD	000139856	Diptera	Syrphidae	Episyrphus	balteatus	11	08	1961	222
NHMD	000144571	Diptera	Syrphidae	Episyrphus	balteatus	20	08	1961	231
NHMD	000144588	Diptera	Syrphidae	Episyrphus	balteatus	26	08	1961	237
NHMD	000144958	Diptera	Syrphidae	Episyrphus	balteatus	26	08	1961	237
NHMD	000144939	Diptera	Syrphidae	Episyrphus	balteatus	17	09	1961	259
NHMD	000148581	Diptera	Syrphidae	Episyrphus	balteatus	29	07	1962	209
NHMD	000139619	Diptera	Syrphidae	Episyrphus	balteatus	09	08	1962	220
NHMD	000148486	Diptera	Syrphidae	Episyrphus	balteatus	19	08	1962	230
NHMD	000148488	Diptera	Syrphidae	Episyrphus	balteatus	19	08	1962	230
NHMD	000139788	Diptera	Syrphidae	Episyrphus	balteatus	20	08	1962	231
NHMD	000140045	Diptera	Syrphidae	Episyrphus	balteatus	29	08	1962	240
NHMD	000140046	Diptera	Syrphidae	Episyrphus	balteatus	29	08	1962	240
NHMD	000148494	Diptera	Syrphidae	Episyrphus	balteatus	03	06	1963	153
NHMD	000139785	Diptera	Syrphidae	Episyrphus	balteatus	30	07	1963	210
NHMD	000139626	Diptera	Syrphidae	Episyrphus	balteatus	02	08	1963	213
NHMD	000139782	Diptera	Syrphidae	Episyrphus	balteatus	07	08	1963	218
NHMD	000139786	Diptera	Syrphidae	Episyrphus	balteatus	07	08	1963	218
NHMD	000139633	Diptera	Syrphidae	Episyrphus	balteatus	15	08	1963	226
NHMD	000139632	Diptera	Syrphidae	Episyrphus	balteatus	16	08	1963	227
NHMD	000139781	Diptera	Syrphidae	Episyrphus	balteatus	16	08	1963	227
NHMD	000144849	Diptera	Syrphidae	Episyrphus	balteatus	16	08	1963	227
NHMD	000139634	Diptera	Syrphidae	Episyrphus	balteatus	30	08	1963	241
NHMD	000144796	Diptera	Syrphidae	Episyrphus	balteatus	19	06	1964	170
NHMD	000144798	Diptera	Syrphidae	Episyrphus	balteatus	20	06	1964	171
NHMD	000144794	Diptera	Syrphidae	Episyrphus	balteatus	22	06	1964	173
NHMD	000144799	Diptera	Syrphidae	Episyrphus	balteatus	23	06	1964	174
NHMD	000144800	Diptera	Syrphidae	Episyrphus	balteatus	23	06	1964	174
NHMD	000144801	Diptera	Syrphidae	Episyrphus	balteatus	23	06	1964	174
NHMD	000144802	Diptera	Syrphidae	Episyrphus	balteatus	23	06	1964	174
NHMD	000144803	Diptera	Syrphidae	Episyrphus	balteatus	23	06	1964	174
NHMD	000144797	Diptera	Syrphidae	Episyrphus	balteatus	26	06	1964	177
NHMD	000144795	Diptera	Syrphidae	Episyrphus	balteatus	27	06	1964	178
NHMD	000148489	Diptera	Syrphidae	Episyrphus	balteatus	10	07	1964	191
NHMD	000148496	Diptera	Syrphidae	Episyrphus	balteatus	10	07	1964	191
NHMD	000139913	Diptera	Syrphidae	Episyrphus	balteatus	16	07	1964	197
NHMD	000144785	Diptera	Syrphidae	Episyrphus	balteatus	17	07	1964	198
NHMD	000144598	Diptera	Syrphidae	Episyrphus	balteatus	20	07	1964	201
NHMD	000144599	Diptera	Syrphidae	Episyrphus	balteatus	20	07	1964	201
NHMD	000144600	Diptera	Syrphidae	Episyrphus	balteatus	20	07	1964	201
NHMD	000144601	Diptera	Syrphidae	Episyrphus	balteatus	20	07	1964	201
NHMD	000144602	Diptera	Syrphidae	Episyrphus	balteatus	20	07	1964	201
NHMD	000144603	Diptera	Syrphidae	Episyrphus	balteatus	20	07	1964	201
NHMD	000144604	Diptera	Syrphidae	Episyrphus	balteatus	20	07	1964	201
NHMD	000144605	Diptera	Syrphidae	Episyrphus	balteatus	20	07	1964	201
NHMD	000144606	Diptera	Syrphidae	Episyrphus	balteatus	20	07	1964	201
NHMD	000144607	Diptera	Syrphidae	Episyrphus	balteatus	20	07	1964	201
NHMD	000144966	Diptera	Syrphidae	Episyrphus	balteatus	20	07	1964	201
NHMD	000144967	Diptera	Syrphidae	Episyrphus	balteatus	20	07	1964	201
NHMD	000144968	Diptera	Syrphidae	Episyrphus	balteatus	20	07	1964	201
NHMD	000144970	Diptera	Syrphidae	Episyrphus	balteatus	20	07	1964	201
NHMD	000144608	Diptera	Syrphidae	Episyrphus	balteatus	21	07	1964	202
NHMD	000144612	Diptera	Syrphidae	Episyrphus	balteatus	21	07	1964	202
NHMD	000144613	Diptera	Syrphidae	Episyrphus	balteatus	21	07	1964	202
NHMD	000144969	Diptera	Syrphidae	Episyrphus	balteatus	21	07	1964	202
NHMD	000144974	Diptera	Syrphidae	Episyrphus	balteatus	21	07	1964	202
NHMD	000144614	Diptera	Syrphidae	Episyrphus	balteatus	22	07	1964	203
NHMD	000144609	Diptera	Syrphidae	Episyrphus	balteatus	23	07	1964	204
NHMD	000144611	Diptera	Syrphidae	Episyrphus	balteatus	23	07	1964	204
NHMD	000144971	Diptera	Syrphidae	Episyrphus	balteatus	23	07	1964	204
NHMD	000144972	Diptera	Syrphidae	Episyrphus	balteatus	23	07	1964	204
NHMD	000144973	Diptera	Syrphidae	Episyrphus	balteatus	23	07	1964	204
NHMD	000144976	Diptera	Syrphidae	Episyrphus	balteatus	23	07	1964	204
NHMD	000144610	Diptera	Syrphidae	Episyrphus	balteatus	24	07	1964	205
NHMD	000144975	Diptera	Syrphidae	Episyrphus	balteatus	24	07	1964	205
NHMD	000144953	Diptera	Syrphidae	Episyrphus	balteatus	27	07	1964	208
NHMD	000139771	Diptera	Syrphidae	Episyrphus	balteatus	28	07	1964	209
NHMD	000139772	Diptera	Syrphidae	Episyrphus	balteatus	28	07	1964	209
NHMD	000144951	Diptera	Syrphidae	Episyrphus	balteatus	28	07	1964	209
NHMD	000144576	Diptera	Syrphidae	Episyrphus	balteatus	29	07	1964	210
NHMD	000144580	Diptera	Syrphidae	Episyrphus	balteatus	29	07	1964	210
NHMD	000144670	Diptera	Syrphidae	Episyrphus	balteatus	29	07	1964	210
NHMD	000144793	Diptera	Syrphidae	Episyrphus	balteatus	29	07	1964	210
NHMD	000144807	Diptera	Syrphidae	Episyrphus	balteatus	29	07	1964	210
NHMD	000144808	Diptera	Syrphidae	Episyrphus	balteatus	29	07	1964	210
NHMD	000144809	Diptera	Syrphidae	Episyrphus	balteatus	29	07	1964	210
NHMD	000144810	Diptera	Syrphidae	Episyrphus	balteatus	29	07	1964	210
NHMD	000144581	Diptera	Syrphidae	Episyrphus	balteatus	30	07	1964	211
NHMD	000144662	Diptera	Syrphidae	Episyrphus	balteatus	31	07	1964	212
NHMD	000144663	Diptera	Syrphidae	Episyrphus	balteatus	31	07	1964	212
NHMD	000144664	Diptera	Syrphidae	Episyrphus	balteatus	31	07	1964	212
NHMD	000144665	Diptera	Syrphidae	Episyrphus	balteatus	31	07	1964	212
NHMD	000144666	Diptera	Syrphidae	Episyrphus	balteatus	31	07	1964	212
NHMD	000144667	Diptera	Syrphidae	Episyrphus	balteatus	31	07	1964	212
NHMD	000144668	Diptera	Syrphidae	Episyrphus	balteatus	31	07	1964	212
NHMD	000144669	Diptera	Syrphidae	Episyrphus	balteatus	31	07	1964	212
NHMD	000144792	Diptera	Syrphidae	Episyrphus	balteatus	31	07	1964	212
NHMD	000139636	Diptera	Syrphidae	Episyrphus	balteatus	01	08	1964	213
NHMD	000144957	Diptera	Syrphidae	Episyrphus	balteatus	01	08	1964	213
NHMD	000148535	Diptera	Syrphidae	Episyrphus	balteatus	02	08	1964	214
NHMD	000139625	Diptera	Syrphidae	Episyrphus	balteatus	02	08	1964	214
NHMD	000144660	Diptera	Syrphidae	Episyrphus	balteatus	02	08	1964	214
NHMD	000144661	Diptera	Syrphidae	Episyrphus	balteatus	02	08	1964	214
NHMD	000144789	Diptera	Syrphidae	Episyrphus	balteatus	02	08	1964	214
NHMD	000144790	Diptera	Syrphidae	Episyrphus	balteatus	02	08	1964	214
NHMD	000144791	Diptera	Syrphidae	Episyrphus	balteatus	02	08	1964	214
NHMD	000144943	Diptera	Syrphidae	Episyrphus	balteatus	02	08	1964	214
NHMD	000144944	Diptera	Syrphidae	Episyrphus	balteatus	02	08	1964	214
NHMD	000144945	Diptera	Syrphidae	Episyrphus	balteatus	02	08	1964	214
NHMD	000144946	Diptera	Syrphidae	Episyrphus	balteatus	02	08	1964	214
NHMD	000144947	Diptera	Syrphidae	Episyrphus	balteatus	02	08	1964	214
NHMD	000144582	Diptera	Syrphidae	Episyrphus	balteatus	03	08	1964	215
NHMD	000139793	Diptera	Syrphidae	Episyrphus	balteatus	03	08	1964	215
NHMD	000139635	Diptera	Syrphidae	Episyrphus	balteatus	03	08	1964	215
NHMD	000144591	Diptera	Syrphidae	Episyrphus	balteatus	04	08	1964	216
NHMD	000144592	Diptera	Syrphidae	Episyrphus	balteatus	04	08	1964	216
NHMD	000144593	Diptera	Syrphidae	Episyrphus	balteatus	04	08	1964	216
NHMD	000144838	Diptera	Syrphidae	Episyrphus	balteatus	04	08	1964	216
NHMD	000139766	Diptera	Syrphidae	Episyrphus	balteatus	05	08	1964	217
NHMD	000144594	Diptera	Syrphidae	Episyrphus	balteatus	05	08	1964	217
NHMD	000144965	Diptera	Syrphidae	Episyrphus	balteatus	05	08	1964	217
NHMA post2000		Diptera	Syrphidae	Episyrphus	balteatus	06	08	1964	218
NHMD	000144595	Diptera	Syrphidae	Episyrphus	balteatus	06	08	1964	218
NHMD	000144596	Diptera	Syrphidae	Episyrphus	balteatus	06	08	1964	218
NHMD	000144959	Diptera	Syrphidae	Episyrphus	balteatus	06	08	1964	218
NHMD	000144961	Diptera	Syrphidae	Episyrphus	balteatus	06	08	1964	218
NHMD	000144962	Diptera	Syrphidae	Episyrphus	balteatus	06	08	1964	218
NHMD	000144963	Diptera	Syrphidae	Episyrphus	balteatus	06	08	1964	218
NHMD	000144964	Diptera	Syrphidae	Episyrphus	balteatus	06	08	1964	218
NHMA post2000		Diptera	Syrphidae	Episyrphus	balteatus	07	08	1964	219
NHMD	000144617	Diptera	Syrphidae	Episyrphus	balteatus	07	08	1964	219
NHMD	000144756	Diptera	Syrphidae	Episyrphus	balteatus	07	08	1964	219
NHMD	000144589	Diptera	Syrphidae	Episyrphus	balteatus	10	08	1964	222
NHMD	000144590	Diptera	Syrphidae	Episyrphus	balteatus	10	08	1964	222
NHMD	000144960	Diptera	Syrphidae	Episyrphus	balteatus	10	08	1964	222
NHMD	000144597	Diptera	Syrphidae	Episyrphus	balteatus	11	08	1964	223
NHMA post2000		Diptera	Syrphidae	Episyrphus	balteatus	14	08	1964	226
NHMA post2000		Diptera	Syrphidae	Episyrphus	balteatus	14	08	1964	226
NHMD	000139623	Diptera	Syrphidae	Episyrphus	balteatus	17	08	1964	229
NHMD	000139901	Diptera	Syrphidae	Episyrphus	balteatus	17	08	1964	229
NHMD	000139902	Diptera	Syrphidae	Episyrphus	balteatus	17	08	1964	229
NHMD	000139904	Diptera	Syrphidae	Episyrphus	balteatus	17	08	1964	229
NHMD	000139908	Diptera	Syrphidae	Episyrphus	balteatus	17	08	1964	229
NHMD	000144655	Diptera	Syrphidae	Episyrphus	balteatus	19	08	1964	231
NHMD	000144657	Diptera	Syrphidae	Episyrphus	balteatus	19	08	1964	231
NHMD	000144783	Diptera	Syrphidae	Episyrphus	balteatus	19	08	1964	231
NHMD	000144788	Diptera	Syrphidae	Episyrphus	balteatus	19	08	1964	231
NHMD	000144653	Diptera	Syrphidae	Episyrphus	balteatus	20	08	1964	232
NHMD	000144654	Diptera	Syrphidae	Episyrphus	balteatus	20	08	1964	232
NHMD	000144656	Diptera	Syrphidae	Episyrphus	balteatus	21	08	1964	233
NHMD	000144659	Diptera	Syrphidae	Episyrphus	balteatus	21	08	1964	233
NHMD	000144786	Diptera	Syrphidae	Episyrphus	balteatus	21	08	1964	233
NHMD	000144787	Diptera	Syrphidae	Episyrphus	balteatus	21	08	1964	233
NHMD	000139850	Diptera	Syrphidae	Episyrphus	balteatus	22	08	1964	234
NHMD	000139852	Diptera	Syrphidae	Episyrphus	balteatus	22	08	1964	234
NHMA post2000		Diptera	Syrphidae	Episyrphus	balteatus	23	08	1964	235
NHMA post2000		Diptera	Syrphidae	Episyrphus	balteatus	23	08	1964	235
NHMD	000139637	Diptera	Syrphidae	Episyrphus	balteatus	23	08	1964	235
NHMD	000144587	Diptera	Syrphidae	Episyrphus	balteatus	24	08	1964	236
NHMD	000139849	Diptera	Syrphidae	Episyrphus	balteatus	26	08	1964	238
NHMD	000139853	Diptera	Syrphidae	Episyrphus	balteatus	26	08	1964	238
NHMD	000139854	Diptera	Syrphidae	Episyrphus	balteatus	26	08	1964	238
NHMD	000148576	Diptera	Syrphidae	Episyrphus	balteatus	06	09	1964	249
NHMD	000139777	Diptera	Syrphidae	Episyrphus	balteatus	06	08	1965	217
NHMD	000139882	Diptera	Syrphidae	Episyrphus	balteatus	06	08	1965	217
NHMD	000139638	Diptera	Syrphidae	Episyrphus	balteatus	07	08	1965	218
NHMD	000139763	Diptera	Syrphidae	Episyrphus	balteatus	07	08	1965	218
NHMD	000139907	Diptera	Syrphidae	Episyrphus	balteatus	07	08	1965	218
NHMD	000148650	Diptera	Syrphidae	Episyrphus	balteatus	12	09	1965	254
NHMD	000144997	Diptera	Syrphidae	Episyrphus	balteatus	19	09	1965	261
NHMD	000144671	Diptera	Syrphidae	Episyrphus	balteatus	25	09	1965	267
NHMD	000144672	Diptera	Syrphidae	Episyrphus	balteatus	25	09	1965	267
NHMD	000144998	Diptera	Syrphidae	Episyrphus	balteatus	25	09	1965	267
NHMD	000139779	Diptera	Syrphidae	Episyrphus	balteatus	19	05	1966	138
NHMD	000139899	Diptera	Syrphidae	Episyrphus	balteatus	30	05	1966	149
NHMD	000139905	Diptera	Syrphidae	Episyrphus	balteatus	31	05	1966	150
NHMD	000139791	Diptera	Syrphidae	Episyrphus	balteatus	05	06	1966	155
NHMD	000139778	Diptera	Syrphidae	Episyrphus	balteatus	06	06	1966	156
NHMD	000144845	Diptera	Syrphidae	Episyrphus	balteatus	07	06	1966	157
NHMD	000144852	Diptera	Syrphidae	Episyrphus	balteatus	13	06	1966	163
NHMD	000139903	Diptera	Syrphidae	Episyrphus	balteatus	15	06	1966	165
NHMD	000144844	Diptera	Syrphidae	Episyrphus	balteatus	19	06	1966	169
NHMD	000148525	Diptera	Syrphidae	Episyrphus	balteatus	21	06	1966	171
NHMD	000139898	Diptera	Syrphidae	Episyrphus	balteatus	23	06	1966	173
NHMD	000139775	Diptera	Syrphidae	Episyrphus	balteatus	24	06	1966	174
NHMD	000139920	Diptera	Syrphidae	Episyrphus	balteatus	24	06	1966	174
NHMD	000139765	Diptera	Syrphidae	Episyrphus	balteatus	25	06	1966	175
NHMD	000139866	Diptera	Syrphidae	Episyrphus	balteatus	25	06	1966	175
NHMA-ENT	5398	Diptera	Syrphidae	Episyrphus	balteatus	26	06	1966	176
NHMA-ENT	5399	Diptera	Syrphidae	Episyrphus	balteatus	26	06	1966	176
NHMD	000148560	Diptera	Syrphidae	Episyrphus	balteatus	26	06	1966	176
NHMD	000139881	Diptera	Syrphidae	Episyrphus	balteatus	27	06	1966	177
NHMD	000144830	Diptera	Syrphidae	Episyrphus	balteatus	07	07	1966	187
NHMD	000144835	Diptera	Syrphidae	Episyrphus	balteatus	13	07	1966	193
NHMD	000144836	Diptera	Syrphidae	Episyrphus	balteatus	13	07	1966	193
NHMD	000144825	Diptera	Syrphidae	Episyrphus	balteatus	16	07	1966	196
NHMD	000144826	Diptera	Syrphidae	Episyrphus	balteatus	16	07	1966	196
NHMD	000144827	Diptera	Syrphidae	Episyrphus	balteatus	16	07	1966	196
NHMD	000144828	Diptera	Syrphidae	Episyrphus	balteatus	16	07	1966	196
NHMD	000144829	Diptera	Syrphidae	Episyrphus	balteatus	16	07	1966	196
NHMD	000144831	Diptera	Syrphidae	Episyrphus	balteatus	16	07	1966	196
NHMD	000144832	Diptera	Syrphidae	Episyrphus	balteatus	16	07	1966	196
NHMD	000144833	Diptera	Syrphidae	Episyrphus	balteatus	16	07	1966	196
NHMD	000144843	Diptera	Syrphidae	Episyrphus	balteatus	20	07	1966	200
NHMD	000139878	Diptera	Syrphidae	Episyrphus	balteatus	21	07	1966	201
NHMD	000144842	Diptera	Syrphidae	Episyrphus	balteatus	21	07	1966	201
NHMD	000144834	Diptera	Syrphidae	Episyrphus	balteatus	22	07	1966	202
NHMD	000144837	Diptera	Syrphidae	Episyrphus	balteatus	22	07	1966	202
NHMD	000144851	Diptera	Syrphidae	Episyrphus	balteatus	24	07	1966	204
NHMD	000139622	Diptera	Syrphidae	Episyrphus	balteatus	28	07	1966	208
NHMD	000144840	Diptera	Syrphidae	Episyrphus	balteatus	01	08	1966	212
NHMD	000144841	Diptera	Syrphidae	Episyrphus	balteatus	01	08	1966	212
NHMD	000139891	Diptera	Syrphidae	Episyrphus	balteatus	18	08	1966	229
NHMD	000148528	Diptera	Syrphidae	Episyrphus	balteatus	20	08	1966	231
NHMD	000139892	Diptera	Syrphidae	Episyrphus	balteatus	28	08	1966	239
NHMD	000148651	Diptera	Syrphidae	Episyrphus	balteatus	03	09	1966	245
NHMD	000148491	Diptera	Syrphidae	Episyrphus	balteatus	04	09	1966	246
NHMD	000148492	Diptera	Syrphidae	Episyrphus	balteatus	04	09	1966	246
NHMD	000148493	Diptera	Syrphidae	Episyrphus	balteatus	04	09	1966	246
NHMD	000139909	Diptera	Syrphidae	Episyrphus	balteatus	20	06	1967	170
NHMD	000139868	Diptera	Syrphidae	Episyrphus	balteatus	25	06	1967	175
NHMD	000139764	Diptera	Syrphidae	Episyrphus	balteatus	26	06	1967	176
NHMD	000139889	Diptera	Syrphidae	Episyrphus	balteatus	01	07	1967	181
NHMD	000139912	Diptera	Syrphidae	Episyrphus	balteatus	01	07	1967	181
NHMD	000139897	Diptera	Syrphidae	Episyrphus	balteatus	02	07	1967	182
NHMD	000139650	Diptera	Syrphidae	Episyrphus	balteatus	04	07	1967	184
NHMD	000139768	Diptera	Syrphidae	Episyrphus	balteatus	04	07	1967	184
NHMD	000139767	Diptera	Syrphidae	Episyrphus	balteatus	05	07	1967	185
NHMD	000148577	Diptera	Syrphidae	Episyrphus	balteatus	06	07	1967	186
NHMD	000139646	Diptera	Syrphidae	Episyrphus	balteatus	06	07	1967	186
NHMD	000140059	Diptera	Syrphidae	Episyrphus	balteatus	06	07	1967	186
NHMD	000144853	Diptera	Syrphidae	Episyrphus	balteatus	06	07	1967	186
NHMD	000139649	Diptera	Syrphidae	Episyrphus	balteatus	07	07	1967	187
NHMA-ENT	5320	Diptera	Syrphidae	Episyrphus	balteatus	12	07	1967	192
NHMD	000144856	Diptera	Syrphidae	Episyrphus	balteatus	17	07	1967	197
NHMD	000139776	Diptera	Syrphidae	Episyrphus	balteatus	19	07	1967	199
NHMD	000139787	Diptera	Syrphidae	Episyrphus	balteatus	19	07	1967	199
NHMD	000148559	Diptera	Syrphidae	Episyrphus	balteatus	21	07	1967	201
NHMD	000139624	Diptera	Syrphidae	Episyrphus	balteatus	21	07	1967	201
NHMD	000139770	Diptera	Syrphidae	Episyrphus	balteatus	21	07	1967	201
NHMD	000139774	Diptera	Syrphidae	Episyrphus	balteatus	24	07	1967	204
NHMD	000139621	Diptera	Syrphidae	Episyrphus	balteatus	27	07	1967	207
NHMD	000148527	Diptera	Syrphidae	Episyrphus	balteatus	29	07	1967	209
NHMD	000139620	Diptera	Syrphidae	Episyrphus	balteatus	29	07	1967	209
NHMD	000139645	Diptera	Syrphidae	Episyrphus	balteatus	08	08	1967	219
NHMD	000139784	Diptera	Syrphidae	Episyrphus	balteatus	08	08	1967	219
NHMD	000139790	Diptera	Syrphidae	Episyrphus	balteatus	08	08	1967	219
NHMD	000139870	Diptera	Syrphidae	Episyrphus	balteatus	08	08	1967	219
NHMA-ENT	5318	Diptera	Syrphidae	Episyrphus	balteatus	10	08	1967	221
NHMA-ENT	5319	Diptera	Syrphidae	Episyrphus	balteatus	19	08	1967	230
NHMA-ENT	5325	Diptera	Syrphidae	Episyrphus	balteatus	19	08	1967	230
NHMA-ENT	5326	Diptera	Syrphidae	Episyrphus	balteatus	19	08	1967	230
NHMA-ENT	5327	Diptera	Syrphidae	Episyrphus	balteatus	19	08	1967	230
NHMA-ENT	5328	Diptera	Syrphidae	Episyrphus	balteatus	19	08	1967	230
NHMA-ENT	5329	Diptera	Syrphidae	Episyrphus	balteatus	19	08	1967	230
NHMD	000139629	Diptera	Syrphidae	Episyrphus	balteatus	09	03	1968	68
NHMD	000139916	Diptera	Syrphidae	Episyrphus	balteatus	13	06	1968	164
NHMD	000148567	Diptera	Syrphidae	Episyrphus	balteatus	05	07	1968	186
NHMD	000139639	Diptera	Syrphidae	Episyrphus	balteatus	05	07	1968	186
NHMD	000139865	Diptera	Syrphidae	Episyrphus	balteatus	05	07	1968	186
NHMD	000139893	Diptera	Syrphidae	Episyrphus	balteatus	05	07	1968	186
NHMD	000148558	Diptera	Syrphidae	Episyrphus	balteatus	05	07	1968	186
NHMD	000148495	Diptera	Syrphidae	Episyrphus	balteatus	07	07	1968	188
NHMD	000148574	Diptera	Syrphidae	Episyrphus	balteatus	14	07	1968	195
NHMD	000148652	Diptera	Syrphidae	Episyrphus	balteatus	14	07	1968	195
NHMD	000139641	Diptera	Syrphidae	Episyrphus	balteatus	19	07	1968	200
NHMD	000139895	Diptera	Syrphidae	Episyrphus	balteatus	19	07	1968	200
NHMD	000139886	Diptera	Syrphidae	Episyrphus	balteatus	20	07	1968	201
NHMD	000140060	Diptera	Syrphidae	Episyrphus	balteatus	20	07	1968	201
NHMD	000148533	Diptera	Syrphidae	Episyrphus	balteatus	27	07	1968	208
NHMD	000139875	Diptera	Syrphidae	Episyrphus	balteatus	27	07	1968	208
NHMD	000148566	Diptera	Syrphidae	Episyrphus	balteatus	28	07	1968	209
NHMD	000139642	Diptera	Syrphidae	Episyrphus	balteatus	28	07	1968	209
NHMD	000139896	Diptera	Syrphidae	Episyrphus	balteatus	28	07	1968	209
NHMD	000139900	Diptera	Syrphidae	Episyrphus	balteatus	28	07	1968	209
NHMD	000148562	Diptera	Syrphidae	Episyrphus	balteatus	29	07	1968	210
NHMD	000139631	Diptera	Syrphidae	Episyrphus	balteatus	29	07	1968	210
NHMD	000139643	Diptera	Syrphidae	Episyrphus	balteatus	29	07	1968	210
NHMD	000139873	Diptera	Syrphidae	Episyrphus	balteatus	29	07	1968	210
NHMD	000144858	Diptera	Syrphidae	Episyrphus	balteatus	29	07	1968	210
NHMD	000144857	Diptera	Syrphidae	Episyrphus	balteatus	30	07	1968	211
NHMD	000144859	Diptera	Syrphidae	Episyrphus	balteatus	30	07	1968	211
NHMD	000139648	Diptera	Syrphidae	Episyrphus	balteatus	06	08	1968	218
NHMD	000139883	Diptera	Syrphidae	Episyrphus	balteatus	06	08	1968	218
NHMD	000139888	Diptera	Syrphidae	Episyrphus	balteatus	06	08	1968	218
NHMD	000144861	Diptera	Syrphidae	Episyrphus	balteatus	07	08	1968	219
NHMD	000139789	Diptera	Syrphidae	Episyrphus	balteatus	08	08	1968	220
NHMD	000139874	Diptera	Syrphidae	Episyrphus	balteatus	09	08	1968	221
NHMD	000139890	Diptera	Syrphidae	Episyrphus	balteatus	09	08	1968	221
NHMD	000148536	Diptera	Syrphidae	Episyrphus	balteatus	09	08	1968	221
NHMD	000144870	Diptera	Syrphidae	Episyrphus	balteatus	15	08	1968	227
NHMD	000144871	Diptera	Syrphidae	Episyrphus	balteatus	15	08	1968	227
NHMD	000145003	Diptera	Syrphidae	Episyrphus	balteatus	15	08	1968	227
NHMD	000145004	Diptera	Syrphidae	Episyrphus	balteatus	15	08	1968	227
NHMD	000145005	Diptera	Syrphidae	Episyrphus	balteatus	15	08	1968	227
NHMD	000144860	Diptera	Syrphidae	Episyrphus	balteatus	21	08	1968	233
NHMD	000139640	Diptera	Syrphidae	Episyrphus	balteatus	26	08	1968	238
NHMD	000139860	Diptera	Syrphidae	Episyrphus	balteatus	26	08	1968	238
NHMD	000139628	Diptera	Syrphidae	Episyrphus	balteatus	08	09	1968	251
NHMD	000139887	Diptera	Syrphidae	Episyrphus	balteatus	08	09	1968	251
NHMD	000139647	Diptera	Syrphidae	Episyrphus	balteatus	10	09	1968	253
NHMD	000139627	Diptera	Syrphidae	Episyrphus	balteatus	10	09	1968	253
NHMD	000139894	Diptera	Syrphidae	Episyrphus	balteatus	10	09	1968	253
NHMD	000144862	Diptera	Syrphidae	Episyrphus	balteatus	26	09	1968	269
NHMD	000139792	Diptera	Syrphidae	Episyrphus	balteatus	28	05	1969	147
NHMD	000144689	Diptera	Syrphidae	Episyrphus	balteatus	12	07	1969	192
NHMD	000144691	Diptera	Syrphidae	Episyrphus	balteatus	13	07	1969	193
NHMD	000144692	Diptera	Syrphidae	Episyrphus	balteatus	13	07	1969	193
NHMD	000144688	Diptera	Syrphidae	Episyrphus	balteatus	17	07	1969	197
NHMD	000139915	Diptera	Syrphidae	Episyrphus	balteatus	18	07	1969	198
NHMD	000144690	Diptera	Syrphidae	Episyrphus	balteatus	25	07	1969	205
NHMD	000148534	Diptera	Syrphidae	Episyrphus	balteatus	26	07	1969	206
NHMD	000139644	Diptera	Syrphidae	Episyrphus	balteatus	01	08	1969	212
NHMD	000144864	Diptera	Syrphidae	Episyrphus	balteatus	04	08	1969	215
NHMD	000144867	Diptera	Syrphidae	Episyrphus	balteatus	06	08	1969	217
NHMD	000144865	Diptera	Syrphidae	Episyrphus	balteatus	NA	08	1969	219
NHMD	000144868	Diptera	Syrphidae	Episyrphus	balteatus	NA	08	1969	219
NHMD	000139794	Diptera	Syrphidae	Episyrphus	balteatus	12	08	1969	223
NHMD	000139864	Diptera	Syrphidae	Episyrphus	balteatus	12	08	1969	223
NHMD	000139869	Diptera	Syrphidae	Episyrphus	balteatus	12	08	1969	223
NHMD	000139630	Diptera	Syrphidae	Episyrphus	balteatus	17	08	1969	228
NHMD	000148519	Diptera	Syrphidae	Episyrphus	balteatus	19	08	1969	230
NHMD	000148653	Diptera	Syrphidae	Episyrphus	balteatus	25	08	1969	236
NHMD	000139862	Diptera	Syrphidae	Episyrphus	balteatus	26	08	1969	237
NHMD	000139859	Diptera	Syrphidae	Episyrphus	balteatus	28	08	1969	239
NHMD	000148662	Diptera	Syrphidae	Episyrphus	balteatus	31	08	1969	242
NHMD	000148579	Diptera	Syrphidae	Episyrphus	balteatus	06	09	1969	248
NHMD	000148663	Diptera	Syrphidae	Episyrphus	balteatus	06	09	1969	248
NHMD	000139911	Diptera	Syrphidae	Episyrphus	balteatus	19	06	1970	169
NHMD	000139919	Diptera	Syrphidae	Episyrphus	balteatus	19	06	1970	169
NHMD	000139914	Diptera	Syrphidae	Episyrphus	balteatus	08	07	1970	188
NHMD	000139824	Diptera	Syrphidae	Episyrphus	balteatus	11	07	1970	191
NHMA-ENT	5338	Diptera	Syrphidae	Episyrphus	balteatus	09	08	1970	220
NHMD	000144863	Diptera	Syrphidae	Episyrphus	balteatus	19	08	1970	230
NHMD	000144866	Diptera	Syrphidae	Episyrphus	balteatus	28	08	1970	239
NHMD	000144687	Diptera	Syrphidae	Episyrphus	balteatus	16	10	1970	288
NHMD	000144693	Diptera	Syrphidae	Episyrphus	balteatus	17	10	1970	289
NHMD	000144869	Diptera	Syrphidae	Episyrphus	balteatus	22	10	1970	294
NHMD	000139917	Diptera	Syrphidae	Episyrphus	balteatus	07	06	1971	157
NHMD	000145015	Diptera	Syrphidae	Episyrphus	balteatus	09	07	1971	189
NHMD	000145014	Diptera	Syrphidae	Episyrphus	balteatus	13	07	1971	193
NHMD	000145016	Diptera	Syrphidae	Episyrphus	balteatus	14	07	1971	194
NHMD	000145013	Diptera	Syrphidae	Episyrphus	balteatus	16	07	1971	196
NHMD	000145007	Diptera	Syrphidae	Episyrphus	balteatus	18	07	1971	198
NHMD	000148529	Diptera	Syrphidae	Episyrphus	balteatus	27	07	1971	207
NHMD	000139769	Diptera	Syrphidae	Episyrphus	balteatus	27	07	1971	207
NHMD	000148520	Diptera	Syrphidae	Episyrphus	balteatus	03	08	1971	214
NHMD	000145006	Diptera	Syrphidae	Episyrphus	balteatus	03	08	1971	214
NHMD	000145012	Diptera	Syrphidae	Episyrphus	balteatus	04	08	1971	215
NHMD	000145011	Diptera	Syrphidae	Episyrphus	balteatus	05	08	1971	216
NHMD	000140036	Diptera	Syrphidae	Episyrphus	balteatus	10	08	1971	221
NHMD	000145010	Diptera	Syrphidae	Episyrphus	balteatus	18	08	1971	229
NHMA-ENT	5324	Diptera	Syrphidae	Episyrphus	balteatus	22	08	1971	233
NHMA-ENT	5321	Diptera	Syrphidae	Episyrphus	balteatus	22	08	1971	233
NHMA-ENT	5322	Diptera	Syrphidae	Episyrphus	balteatus	22	08	1971	233
NHMA-ENT	5323	Diptera	Syrphidae	Episyrphus	balteatus	22	08	1971	233
NHMD	000148518	Diptera	Syrphidae	Episyrphus	balteatus	22	08	1971	233
NHMD	000139876	Diptera	Syrphidae	Episyrphus	balteatus	22	08	1971	233
NHMD	000148659	Diptera	Syrphidae	Episyrphus	balteatus	01	09	1971	243
NHMD	000148661	Diptera	Syrphidae	Episyrphus	balteatus	01	09	1971	243
NHMD	000139910	Diptera	Syrphidae	Episyrphus	balteatus	02	06	1972	153
NHMD	000139877	Diptera	Syrphidae	Episyrphus	balteatus	14	06	1972	165
NHMD	000139880	Diptera	Syrphidae	Episyrphus	balteatus	14	06	1972	165
NHMD	000139906	Diptera	Syrphidae	Episyrphus	balteatus	27	06	1972	178
NHMD	000139884	Diptera	Syrphidae	Episyrphus	balteatus	17	07	1972	198
NHMD	000148665	Diptera	Syrphidae	Episyrphus	balteatus	22	07	1972	203
NHMD	000139810	Diptera	Syrphidae	Episyrphus	balteatus	24	07	1972	205
NHMD	000144855	Diptera	Syrphidae	Episyrphus	balteatus	30	07	1972	211
NHMD	000148666	Diptera	Syrphidae	Episyrphus	balteatus	10	08	1972	222
NHMD	000148667	Diptera	Syrphidae	Episyrphus	balteatus	10	08	1972	222
NHMD	000140033	Diptera	Syrphidae	Episyrphus	balteatus	10	08	1972	222
NHMD	000140034	Diptera	Syrphidae	Episyrphus	balteatus	10	08	1972	222
NHMA-ENT	5316	Diptera	Syrphidae	Episyrphus	balteatus	12	08	1972	224
NHMD	000148655	Diptera	Syrphidae	Episyrphus	balteatus	12	08	1972	224
NHMD	000148657	Diptera	Syrphidae	Episyrphus	balteatus	12	08	1972	224
NHMD	000139655	Diptera	Syrphidae	Episyrphus	balteatus	13	08	1972	225
NHMD	000148526	Diptera	Syrphidae	Episyrphus	balteatus	16	08	1972	228
NHMD	000148627	Diptera	Syrphidae	Episyrphus	balteatus	21	08	1972	233
NHMD	000145017	Diptera	Syrphidae	Episyrphus	balteatus	23	08	1972	235
NHMA-ENT	5317	Diptera	Syrphidae	Episyrphus	balteatus	24	08	1972	236
NHMD	000148656	Diptera	Syrphidae	Episyrphus	balteatus	24	08	1972	236
NHMD	000139879	Diptera	Syrphidae	Episyrphus	balteatus	24	08	1972	236
NHMD	000144854	Diptera	Syrphidae	Episyrphus	balteatus	24	08	1972	236
NHMD	000139652	Diptera	Syrphidae	Episyrphus	balteatus	10	09	1972	253
NHMD	000148641	Diptera	Syrphidae	Episyrphus	balteatus	13	07	1973	193
NHMD	000140035	Diptera	Syrphidae	Episyrphus	balteatus	17	07	1973	197
NHMD	000145008	Diptera	Syrphidae	Episyrphus	balteatus	04	08	1973	215
NHMD	000139918	Diptera	Syrphidae	Episyrphus	balteatus	14	08	1973	225
NHMD	000140030	Diptera	Syrphidae	Episyrphus	balteatus	22	08	1973	233
NHMD	000140031	Diptera	Syrphidae	Episyrphus	balteatus	22	08	1973	233
NHMD	000140032	Diptera	Syrphidae	Episyrphus	balteatus	22	08	1973	233
NHMD	000148532	Diptera	Syrphidae	Episyrphus	balteatus	26	08	1973	237
NHMD	000148561	Diptera	Syrphidae	Episyrphus	balteatus	26	08	1973	237
NHMD	000139783	Diptera	Syrphidae	Episyrphus	balteatus	26	08	1973	237
NHMD	000139867	Diptera	Syrphidae	Episyrphus	balteatus	26	08	1973	237
NHMD	000139885	Diptera	Syrphidae	Episyrphus	balteatus	26	08	1973	237
NHMD	000139773	Diptera	Syrphidae	Episyrphus	balteatus	27	08	1973	238
NHMD	000139871	Diptera	Syrphidae	Episyrphus	balteatus	27	08	1973	238
NHMD	000148530	Diptera	Syrphidae	Episyrphus	balteatus	11	06	1974	161
NHMD	000140037	Diptera	Syrphidae	Episyrphus	balteatus	07	07	1974	187
NHMD	000148642	Diptera	Syrphidae	Episyrphus	balteatus	08	07	1974	188
NHMD	000148643	Diptera	Syrphidae	Episyrphus	balteatus	12	07	1974	192
NHMD	000148644	Diptera	Syrphidae	Episyrphus	balteatus	15	07	1974	195
NHMD	000148668	Diptera	Syrphidae	Episyrphus	balteatus	22	07	1974	202
NHMD	000148531	Diptera	Syrphidae	Episyrphus	balteatus	14	08	1974	225
NHMD	000139872	Diptera	Syrphidae	Episyrphus	balteatus	14	08	1974	225
NHMD	000139861	Diptera	Syrphidae	Episyrphus	balteatus	15	08	1974	226
NHMD	000148580	Diptera	Syrphidae	Episyrphus	balteatus	18	08	1974	229
NHMD	000148660	Diptera	Syrphidae	Episyrphus	balteatus	18	08	1974	229
NHMD	000148658	Diptera	Syrphidae	Episyrphus	balteatus	25	08	1974	236
NHMD	000148646	Diptera	Syrphidae	Episyrphus	balteatus	25	07	1975	205
NHMD	000148647	Diptera	Syrphidae	Episyrphus	balteatus	25	07	1975	205
NHMD	000148645	Diptera	Syrphidae	Episyrphus	balteatus	27	07	1975	207
NHMD	000148565	Diptera	Syrphidae	Episyrphus	balteatus	20	08	1975	231
NHMD	000148563	Diptera	Syrphidae	Episyrphus	balteatus	21	08	1975	232
NHMD	000148564	Diptera	Syrphidae	Episyrphus	balteatus	22	08	1975	233
NHMD	000148648	Diptera	Syrphidae	Episyrphus	balteatus	24	08	1975	235
NHMD	000139858	Diptera	Syrphidae	Episyrphus	balteatus	04	09	1975	246
NHMD	000139863	Diptera	Syrphidae	Episyrphus	balteatus	12	09	1975	254
NHMD	000148556	Diptera	Syrphidae	Episyrphus	balteatus	17	07	1976	198
NHMD	000148524	Diptera	Syrphidae	Episyrphus	balteatus	19	07	1976	200
NHMD	000148554	Diptera	Syrphidae	Episyrphus	balteatus	19	07	1976	200
NHMD	000148639	Diptera	Syrphidae	Episyrphus	balteatus	19	07	1976	200
NHMD	000148553	Diptera	Syrphidae	Episyrphus	balteatus	20	07	1976	201
NHMD	000148555	Diptera	Syrphidae	Episyrphus	balteatus	22	07	1976	203
NHMD	000148640	Diptera	Syrphidae	Episyrphus	balteatus	22	07	1976	203
NHMD	000148557	Diptera	Syrphidae	Episyrphus	balteatus	25	07	1976	206
NHMD	000148638	Diptera	Syrphidae	Episyrphus	balteatus	27	07	1976	208
NHMD	000148637	Diptera	Syrphidae	Episyrphus	balteatus	28	07	1976	209
NHMD	000148523	Diptera	Syrphidae	Episyrphus	balteatus	02	08	1976	214
NHMD	000148521	Diptera	Syrphidae	Episyrphus	balteatus	03	08	1976	215
NHMD	000148522	Diptera	Syrphidae	Episyrphus	balteatus	07	08	1976	219
NHMD	000148635	Diptera	Syrphidae	Episyrphus	balteatus	22	08	1976	234
NHMD	000148537	Diptera	Syrphidae	Episyrphus	balteatus	10	06	1977	160
NHMD	000144686	Diptera	Syrphidae	Episyrphus	balteatus	27	06	1977	177
NHMD	000148636	Diptera	Syrphidae	Episyrphus	balteatus	16	07	1977	196
NHMD	000148568	Diptera	Syrphidae	Episyrphus	balteatus	20	07	1977	200
NHMD	000148569	Diptera	Syrphidae	Episyrphus	balteatus	01	08	1977	212
NHMD	000139822	Diptera	Syrphidae	Episyrphus	balteatus	02	08	1977	213
NHMD	000139813	Diptera	Syrphidae	Episyrphus	balteatus	04	08	1977	215
NHMD	000139819	Diptera	Syrphidae	Episyrphus	balteatus	04	08	1977	215
NHMD	000139814	Diptera	Syrphidae	Episyrphus	balteatus	10	08	1977	221
NHMD	000139820	Diptera	Syrphidae	Episyrphus	balteatus	14	08	1977	225
NHMD	000148511	Diptera	Syrphidae	Episyrphus	balteatus	18	08	1977	229
NHMD	000148634	Diptera	Syrphidae	Episyrphus	balteatus	18	08	1977	229
NHMD	000145024	Diptera	Syrphidae	Episyrphus	balteatus	18	08	1977	229
NHMD	000148628	Diptera	Syrphidae	Episyrphus	balteatus	21	08	1977	232
NHMD	000148629	Diptera	Syrphidae	Episyrphus	balteatus	21	08	1977	232
NHMD	000148632	Diptera	Syrphidae	Episyrphus	balteatus	24	08	1977	235
NHMD	000148633	Diptera	Syrphidae	Episyrphus	balteatus	24	08	1977	235
NHMD	000148630	Diptera	Syrphidae	Episyrphus	balteatus	11	09	1977	253
NHMD	000148631	Diptera	Syrphidae	Episyrphus	balteatus	11	09	1977	253
NHMD	000145019	Diptera	Syrphidae	Episyrphus	balteatus	12	03	1978	70
NHMD	000148505	Diptera	Syrphidae	Episyrphus	balteatus	03	08	1978	214
NHMD	000148499	Diptera	Syrphidae	Episyrphus	balteatus	04	08	1978	215
NHMD	000148498	Diptera	Syrphidae	Episyrphus	balteatus	17	08	1978	228
NHMD	000148501	Diptera	Syrphidae	Episyrphus	balteatus	17	08	1978	228
NHMD	000148625	Diptera	Syrphidae	Episyrphus	balteatus	20	08	1978	231
NHMD	000148510	Diptera	Syrphidae	Episyrphus	balteatus	21	08	1978	232
NHMD	000148512	Diptera	Syrphidae	Episyrphus	balteatus	25	08	1978	236
NHMD	000148509	Diptera	Syrphidae	Episyrphus	balteatus	26	08	1978	237
NHMD	000148500	Diptera	Syrphidae	Episyrphus	balteatus	28	08	1978	239
NHMD	000139821	Diptera	Syrphidae	Episyrphus	balteatus	31	08	1978	242
NHMD	000148513	Diptera	Syrphidae	Episyrphus	balteatus	31	08	1978	242
NHMD	000145018	Diptera	Syrphidae	Episyrphus	balteatus	03	09	1978	245
NHMD	000148626	Diptera	Syrphidae	Episyrphus	balteatus	10	09	1978	252
NHMD	000148514	Diptera	Syrphidae	Episyrphus	balteatus	19	09	1978	261
NHMD	000145027	Diptera	Syrphidae	Episyrphus	balteatus	12	05	1979	131
NHMD	000148539	Diptera	Syrphidae	Episyrphus	balteatus	04	06	1979	154
NHMD	000148516	Diptera	Syrphidae	Episyrphus	balteatus	14	06	1979	164
NHMD	000139855	Diptera	Syrphidae	Episyrphus	balteatus	21	07	1979	201
NHMD	000148507	Diptera	Syrphidae	Episyrphus	balteatus	22	07	1979	202
NHMD	000148545	Diptera	Syrphidae	Episyrphus	balteatus	23	07	1979	203
NHMD	000145025	Diptera	Syrphidae	Episyrphus	balteatus	07	08	1979	218
NHMD	000145026	Diptera	Syrphidae	Episyrphus	balteatus	07	08	1979	218
NHMD	000148497	Diptera	Syrphidae	Episyrphus	balteatus	08	08	1979	219
NHMD	000139796	Diptera	Syrphidae	Episyrphus	balteatus	08	08	1979	219
NHMD	000139797	Diptera	Syrphidae	Episyrphus	balteatus	08	08	1979	219
NHMD	000148544	Diptera	Syrphidae	Episyrphus	balteatus	10	08	1979	221
NHMD	000145043	Diptera	Syrphidae	Episyrphus	balteatus	11	08	1979	222
NHMD	000148549	Diptera	Syrphidae	Episyrphus	balteatus	12	08	1979	223
NHMD	000148624	Diptera	Syrphidae	Episyrphus	balteatus	12	08	1979	223
NHMD	000139985	Diptera	Syrphidae	Episyrphus	balteatus	12	08	1979	223
NHMD	000139801	Diptera	Syrphidae	Episyrphus	balteatus	13	08	1979	224
NHMD	000139971	Diptera	Syrphidae	Episyrphus	balteatus	14	08	1979	225
NHMD	000139972	Diptera	Syrphidae	Episyrphus	balteatus	14	08	1979	225
NHMD	000139973	Diptera	Syrphidae	Episyrphus	balteatus	14	08	1979	225
NHMD	000139974	Diptera	Syrphidae	Episyrphus	balteatus	14	08	1979	225
NHMD	000139975	Diptera	Syrphidae	Episyrphus	balteatus	14	08	1979	225
NHMD	000139976	Diptera	Syrphidae	Episyrphus	balteatus	14	08	1979	225
NHMD	000139977	Diptera	Syrphidae	Episyrphus	balteatus	14	08	1979	225
NHMD	000139978	Diptera	Syrphidae	Episyrphus	balteatus	14	08	1979	225
NHMD	000139979	Diptera	Syrphidae	Episyrphus	balteatus	14	08	1979	225
NHMD	000139980	Diptera	Syrphidae	Episyrphus	balteatus	14	08	1979	225
NHMD	000139984	Diptera	Syrphidae	Episyrphus	balteatus	14	08	1979	225
NHMD	000139987	Diptera	Syrphidae	Episyrphus	balteatus	14	08	1979	225
NHMD	000145029	Diptera	Syrphidae	Episyrphus	balteatus	17	08	1979	228
NHMD	000145042	Diptera	Syrphidae	Episyrphus	balteatus	17	08	1979	228
NHMD	000139795	Diptera	Syrphidae	Episyrphus	balteatus	18	08	1979	229
NHMD	000139799	Diptera	Syrphidae	Episyrphus	balteatus	18	08	1979	229
NHMD	000139798	Diptera	Syrphidae	Episyrphus	balteatus	19	08	1979	230
NHMD	000139800	Diptera	Syrphidae	Episyrphus	balteatus	19	08	1979	230
NHMD	000145041	Diptera	Syrphidae	Episyrphus	balteatus	19	08	1979	230
NHMD	000148504	Diptera	Syrphidae	Episyrphus	balteatus	22	08	1979	233
NHMD	000148506	Diptera	Syrphidae	Episyrphus	balteatus	23	08	1979	234
NHMD	000145028	Diptera	Syrphidae	Episyrphus	balteatus	23	08	1979	234
NHMD	000148508	Diptera	Syrphidae	Episyrphus	balteatus	24	08	1979	235
NHMD	000145040	Diptera	Syrphidae	Episyrphus	balteatus	25	08	1979	236
NHMD	000148502	Diptera	Syrphidae	Episyrphus	balteatus	28	08	1979	239
NHMD	000148503	Diptera	Syrphidae	Episyrphus	balteatus	28	08	1979	239
NHMD	000148515	Diptera	Syrphidae	Episyrphus	balteatus	28	08	1979	239
NHMD	000148541	Diptera	Syrphidae	Episyrphus	balteatus	07	09	1979	249
NHMD	000148543	Diptera	Syrphidae	Episyrphus	balteatus	09	09	1979	251
NHMD	000148547	Diptera	Syrphidae	Episyrphus	balteatus	09	09	1979	251
NHMD	000139851	Diptera	Syrphidae	Episyrphus	balteatus	22	09	1979	264
NHMD	000145044	Diptera	Syrphidae	Episyrphus	balteatus	30	09	1979	272
NHMD	000139952	Diptera	Syrphidae	Episyrphus	balteatus	13	10	1979	285
NHMD	000139955	Diptera	Syrphidae	Episyrphus	balteatus	14	10	1979	286
NHMD	000139954	Diptera	Syrphidae	Episyrphus	balteatus	16	10	1979	288
NHMD	000139951	Diptera	Syrphidae	Episyrphus	balteatus	23	10	1979	295
NHMD	000139953	Diptera	Syrphidae	Episyrphus	balteatus	26	10	1979	298
NHMD	000139956	Diptera	Syrphidae	Episyrphus	balteatus	26	10	1979	298
NHMD	000139803	Diptera	Syrphidae	Episyrphus	balteatus	11	04	1980	101
NHMD	000139802	Diptera	Syrphidae	Episyrphus	balteatus	03	05	1980	123
NHMD	000139967	Diptera	Syrphidae	Episyrphus	balteatus	29	06	1980	180
NHMD	000139957	Diptera	Syrphidae	Episyrphus	balteatus	03	07	1980	184
NHMD	000139806	Diptera	Syrphidae	Episyrphus	balteatus	04	07	1980	185
NHMD	000139963	Diptera	Syrphidae	Episyrphus	balteatus	04	07	1980	185
NHMD	000139964	Diptera	Syrphidae	Episyrphus	balteatus	06	07	1980	187
NHMD	000139804	Diptera	Syrphidae	Episyrphus	balteatus	07	07	1980	188
NHMD	000139960	Diptera	Syrphidae	Episyrphus	balteatus	08	07	1980	189
NHMD	000139961	Diptera	Syrphidae	Episyrphus	balteatus	09	07	1980	190
NHMD	000139968	Diptera	Syrphidae	Episyrphus	balteatus	09	07	1980	190
NHMD	000139962	Diptera	Syrphidae	Episyrphus	balteatus	10	07	1980	191
NHMD	000148552	Diptera	Syrphidae	Episyrphus	balteatus	11	07	1980	192
NHMD	000148583	Diptera	Syrphidae	Episyrphus	balteatus	14	07	1980	195
NHMD	000139947	Diptera	Syrphidae	Episyrphus	balteatus	14	07	1980	195
NHMD	000139818	Diptera	Syrphidae	Episyrphus	balteatus	18	07	1980	199
NHMD	000148550	Diptera	Syrphidae	Episyrphus	balteatus	23	07	1980	204
NHMD	000148551	Diptera	Syrphidae	Episyrphus	balteatus	23	07	1980	204
NHMD	000139949	Diptera	Syrphidae	Episyrphus	balteatus	27	07	1980	208
NHMD	000139950	Diptera	Syrphidae	Episyrphus	balteatus	27	07	1980	208
NHMD	000139958	Diptera	Syrphidae	Episyrphus	balteatus	30	07	1980	211
NHMD	000139807	Diptera	Syrphidae	Episyrphus	balteatus	02	08	1980	214
NHMD	000139808	Diptera	Syrphidae	Episyrphus	balteatus	02	08	1980	214
NHMD	000140049	Diptera	Syrphidae	Episyrphus	balteatus	02	08	1980	214
NHMD	000148540	Diptera	Syrphidae	Episyrphus	balteatus	14	08	1980	226
NHMD	000148546	Diptera	Syrphidae	Episyrphus	balteatus	14	08	1980	226
NHMD	000148654	Diptera	Syrphidae	Episyrphus	balteatus	16	08	1980	228
NHMD	000148538	Diptera	Syrphidae	Episyrphus	balteatus	25	08	1980	237
NHMD	000148542	Diptera	Syrphidae	Episyrphus	balteatus	26	08	1980	238
NHMD	000148548	Diptera	Syrphidae	Episyrphus	balteatus	27	08	1980	239
NHMD	000139948	Diptera	Syrphidae	Episyrphus	balteatus	01	09	1980	244
NHMD	000139966	Diptera	Syrphidae	Episyrphus	balteatus	06	09	1980	249
NHMD	000139959	Diptera	Syrphidae	Episyrphus	balteatus	07	09	1980	250
NHMD	000139805	Diptera	Syrphidae	Episyrphus	balteatus	08	09	1980	251
NHMD	000148584	Diptera	Syrphidae	Episyrphus	balteatus	14	09	1980	257
NHMD	000139965	Diptera	Syrphidae	Episyrphus	balteatus	20	09	1980	263
NHMD	000139969	Diptera	Syrphidae	Episyrphus	balteatus	04	06	1981	154
NHMD	000139970	Diptera	Syrphidae	Episyrphus	balteatus	02	07	1981	182
NHMD	000140022	Diptera	Syrphidae	Episyrphus	balteatus	07	07	1981	187
NHMD	000148619	Diptera	Syrphidae	Episyrphus	balteatus	11	07	1981	191
NHMD	000140047	Diptera	Syrphidae	Episyrphus	balteatus	13	07	1981	193
NHMD	000140048	Diptera	Syrphidae	Episyrphus	balteatus	13	07	1981	193
NHMD	000139829	Diptera	Syrphidae	Episyrphus	balteatus	15	07	1981	195
NHMD	000139996	Diptera	Syrphidae	Episyrphus	balteatus	23	07	1981	203
NHMD	000140024	Diptera	Syrphidae	Episyrphus	balteatus	26	07	1981	206
NHMD	000140020	Diptera	Syrphidae	Episyrphus	balteatus	27	07	1981	207
NHMD	000148517	Diptera	Syrphidae	Episyrphus	balteatus	28	07	1981	208
NHMD	000140026	Diptera	Syrphidae	Episyrphus	balteatus	28	07	1981	208
NHMD	000139997	Diptera	Syrphidae	Episyrphus	balteatus	29	07	1981	209
NHMD	000140005	Diptera	Syrphidae	Episyrphus	balteatus	30	07	1981	210
NHMD	000140056	Diptera	Syrphidae	Episyrphus	balteatus	03	08	1981	214
NHMD	000140055	Diptera	Syrphidae	Episyrphus	balteatus	03	08	1981	214
NHMD	000140054	Diptera	Syrphidae	Episyrphus	balteatus	03	08	1981	214
NHMD	000140028	Diptera	Syrphidae	Episyrphus	balteatus	03	08	1981	214
NHMD	000140003	Diptera	Syrphidae	Episyrphus	balteatus	03	08	1981	214
NHMD	000139678	Diptera	Syrphidae	Episyrphus	balteatus	04	08	1981	215
NHMD	000140050	Diptera	Syrphidae	Episyrphus	balteatus	04	08	1981	215
NHMD	000140053	Diptera	Syrphidae	Episyrphus	balteatus	04	08	1981	215
NHMD	000139679	Diptera	Syrphidae	Episyrphus	balteatus	05	08	1981	216
NHMD	000139831	Diptera	Syrphidae	Episyrphus	balteatus	05	08	1981	216
NHMD	000140058	Diptera	Syrphidae	Episyrphus	balteatus	05	08	1981	216
NHMD	000139677	Diptera	Syrphidae	Episyrphus	balteatus	06	08	1981	217
NHMD	000139826	Diptera	Syrphidae	Episyrphus	balteatus	06	08	1981	217
NHMD	000140007	Diptera	Syrphidae	Episyrphus	balteatus	06	08	1981	217
NHMD	000140052	Diptera	Syrphidae	Episyrphus	balteatus	06	08	1981	217
NHMD	000140051	Diptera	Syrphidae	Episyrphus	balteatus	07	08	1981	218
NHMD	000139990	Diptera	Syrphidae	Episyrphus	balteatus	08	08	1981	219
NHMD	000139991	Diptera	Syrphidae	Episyrphus	balteatus	08	08	1981	219
NHMD	000140004	Diptera	Syrphidae	Episyrphus	balteatus	08	08	1981	219
NHMD	000140008	Diptera	Syrphidae	Episyrphus	balteatus	08	08	1981	219
NHMD	000139833	Diptera	Syrphidae	Episyrphus	balteatus	09	08	1981	220
NHMD	000140029	Diptera	Syrphidae	Episyrphus	balteatus	09	08	1981	220
NHMA-ENT	5401	Diptera	Syrphidae	Episyrphus	balteatus	14	08	1981	225
NHMD	000140012	Diptera	Syrphidae	Episyrphus	balteatus	14	08	1981	225
NHMD	000140013	Diptera	Syrphidae	Episyrphus	balteatus	14	08	1981	225
NHMD	000140014	Diptera	Syrphidae	Episyrphus	balteatus	14	08	1981	225
NHMD	000140018	Diptera	Syrphidae	Episyrphus	balteatus	14	08	1981	225
NHMD	000140019	Diptera	Syrphidae	Episyrphus	balteatus	14	08	1981	225
NHMD	000140021	Diptera	Syrphidae	Episyrphus	balteatus	14	08	1981	225
NHMD	000140023	Diptera	Syrphidae	Episyrphus	balteatus	14	08	1981	225
NHMD	000140025	Diptera	Syrphidae	Episyrphus	balteatus	14	08	1981	225
NHMD	000140027	Diptera	Syrphidae	Episyrphus	balteatus	14	08	1981	225
NHMD	000148618	Diptera	Syrphidae	Episyrphus	balteatus	15	08	1981	226
NHMD	000148622	Diptera	Syrphidae	Episyrphus	balteatus	15	08	1981	226
NHMD	000148623	Diptera	Syrphidae	Episyrphus	balteatus	15	08	1981	226
NHMD	000148620	Diptera	Syrphidae	Episyrphus	balteatus	16	08	1981	227
NHMD	000139681	Diptera	Syrphidae	Episyrphus	balteatus	16	08	1981	227
NHMD	000140057	Diptera	Syrphidae	Episyrphus	balteatus	17	08	1981	228
NHMD	000139828	Diptera	Syrphidae	Episyrphus	balteatus	18	08	1981	229
NHMD	000139682	Diptera	Syrphidae	Episyrphus	balteatus	19	08	1981	230
NHMD	000139827	Diptera	Syrphidae	Episyrphus	balteatus	19	08	1981	230
NHMD	000139830	Diptera	Syrphidae	Episyrphus	balteatus	19	08	1981	230
NHMD	000140010	Diptera	Syrphidae	Episyrphus	balteatus	21	08	1981	232
NHMD	000140011	Diptera	Syrphidae	Episyrphus	balteatus	21	08	1981	232
NHMD	000140000	Diptera	Syrphidae	Episyrphus	balteatus	24	08	1981	235
NHMD	000140001	Diptera	Syrphidae	Episyrphus	balteatus	24	08	1981	235
NHMD	000140009	Diptera	Syrphidae	Episyrphus	balteatus	24	08	1981	235
NHMD	000139992	Diptera	Syrphidae	Episyrphus	balteatus	26	08	1981	237
NHMD	000139993	Diptera	Syrphidae	Episyrphus	balteatus	26	08	1981	237
NHMD	000139995	Diptera	Syrphidae	Episyrphus	balteatus	26	08	1981	237
NHMD	000139999	Diptera	Syrphidae	Episyrphus	balteatus	26	08	1981	237
NHMD	000140002	Diptera	Syrphidae	Episyrphus	balteatus	26	08	1981	237
NHMD	000140016	Diptera	Syrphidae	Episyrphus	balteatus	26	08	1981	237
NHMD	000140017	Diptera	Syrphidae	Episyrphus	balteatus	26	08	1981	237
NHMD	000140015	Diptera	Syrphidae	Episyrphus	balteatus	27	08	1981	238
NHMD	000139994	Diptera	Syrphidae	Episyrphus	balteatus	28	08	1981	239
NHMD	000139998	Diptera	Syrphidae	Episyrphus	balteatus	28	08	1981	239
NHMD	000139680	Diptera	Syrphidae	Episyrphus	balteatus	29	08	1981	240
NHMD	000139825	Diptera	Syrphidae	Episyrphus	balteatus	29	08	1981	240
NHMD	000148621	Diptera	Syrphidae	Episyrphus	balteatus	30	08	1981	241
NHMD	000139986	Diptera	Syrphidae	Episyrphus	balteatus	02	09	1981	244
NHMD	000139981	Diptera	Syrphidae	Episyrphus	balteatus	04	09	1981	246
NHMD	000139988	Diptera	Syrphidae	Episyrphus	balteatus	14	09	1981	256
NHMD	000139982	Diptera	Syrphidae	Episyrphus	balteatus	23	09	1981	265
NHMD	000139983	Diptera	Syrphidae	Episyrphus	balteatus	23	09	1981	265
NHMD	000139989	Diptera	Syrphidae	Episyrphus	balteatus	24	09	1981	266
NHMD	000139675	Diptera	Syrphidae	Episyrphus	balteatus	16	04	1982	105
NHMD	000139832	Diptera	Syrphidae	Episyrphus	balteatus	20	04	1982	109
NHMD	000148591	Diptera	Syrphidae	Episyrphus	balteatus	10	07	1982	190
NHMD	000148592	Diptera	Syrphidae	Episyrphus	balteatus	15	07	1982	195
NHMD	000148594	Diptera	Syrphidae	Episyrphus	balteatus	26	07	1982	206
NHMD	000148589	Diptera	Syrphidae	Episyrphus	balteatus	28	07	1982	208
NHMD	000148585	Diptera	Syrphidae	Episyrphus	balteatus	08	08	1982	219
NHMD	000148588	Diptera	Syrphidae	Episyrphus	balteatus	08	08	1982	219
NHMD	000148586	Diptera	Syrphidae	Episyrphus	balteatus	11	08	1982	222
NHMD	000148587	Diptera	Syrphidae	Episyrphus	balteatus	29	08	1982	240
NHMD	000148590	Diptera	Syrphidae	Episyrphus	balteatus	10	09	1982	252
NHMD	000148593	Diptera	Syrphidae	Episyrphus	balteatus	11	09	1982	253
NHMD	000139676	Diptera	Syrphidae	Episyrphus	balteatus	28	05	1983	147
NHMD	000148614	Diptera	Syrphidae	Episyrphus	balteatus	01	07	1983	181
NHMD	000148613	Diptera	Syrphidae	Episyrphus	balteatus	04	07	1983	184
NHMD	000148612	Diptera	Syrphidae	Episyrphus	balteatus	15	07	1983	195
NHMD	000148609	Diptera	Syrphidae	Episyrphus	balteatus	19	07	1983	199
NHMD	000148610	Diptera	Syrphidae	Episyrphus	balteatus	19	07	1983	199
NHMD	000148611	Diptera	Syrphidae	Episyrphus	balteatus	19	07	1983	199
NHMD	000148608	Diptera	Syrphidae	Episyrphus	balteatus	28	07	1983	208
NHMD	000148607	Diptera	Syrphidae	Episyrphus	balteatus	31	07	1983	211
NHMD	000148604	Diptera	Syrphidae	Episyrphus	balteatus	03	08	1983	214
NHMD	000148605	Diptera	Syrphidae	Episyrphus	balteatus	03	08	1983	214
NHMD	000148606	Diptera	Syrphidae	Episyrphus	balteatus	03	08	1983	214
NHMD	000148602	Diptera	Syrphidae	Episyrphus	balteatus	06	08	1983	217
NHMD	000148603	Diptera	Syrphidae	Episyrphus	balteatus	06	08	1983	217
NHMD	000139656	Diptera	Syrphidae	Episyrphus	balteatus	06	08	1983	217
NHMD	000148600	Diptera	Syrphidae	Episyrphus	balteatus	09	08	1983	220
NHMD	000148601	Diptera	Syrphidae	Episyrphus	balteatus	09	08	1983	220
NHMD	000148599	Diptera	Syrphidae	Episyrphus	balteatus	12	08	1983	223
NHMD	000148595	Diptera	Syrphidae	Episyrphus	balteatus	18	08	1983	229
NHMD	000148597	Diptera	Syrphidae	Episyrphus	balteatus	19	08	1983	230
NHMD	000148598	Diptera	Syrphidae	Episyrphus	balteatus	19	08	1983	230
NHMD	000148596	Diptera	Syrphidae	Episyrphus	balteatus	26	08	1983	237
NHMD	000148615	Diptera	Syrphidae	Episyrphus	balteatus	31	08	1983	242
NHMD	000148616	Diptera	Syrphidae	Episyrphus	balteatus	20	09	1983	262
NHMD	000148617	Diptera	Syrphidae	Episyrphus	balteatus	20	09	1983	262
NHMD	000148649	Diptera	Syrphidae	Episyrphus	balteatus	23	09	1983	265
NHMD	000139723	Diptera	Syrphidae	Episyrphus	balteatus	10	07	1984	191
NHMD	000139823	Diptera	Syrphidae	Episyrphus	balteatus	31	07	1984	212
NHMD	000139709	Diptera	Syrphidae	Episyrphus	balteatus	08	08	1984	220
NHMD	000139662	Diptera	Syrphidae	Episyrphus	balteatus	11	08	1984	223
NHMD	000139708	Diptera	Syrphidae	Episyrphus	balteatus	12	08	1984	224
NHMD	000139722	Diptera	Syrphidae	Episyrphus	balteatus	13	08	1984	225
NHMD	000139721	Diptera	Syrphidae	Episyrphus	balteatus	15	08	1984	227
NHMD	000139720	Diptera	Syrphidae	Episyrphus	balteatus	20	08	1984	232
NHMD	000139707	Diptera	Syrphidae	Episyrphus	balteatus	26	08	1984	238
NHMD	000139762	Diptera	Syrphidae	Episyrphus	balteatus	28	08	1984	240
NHMD	000144749	Diptera	Syrphidae	Episyrphus	balteatus	31	08	1984	243
NHMD	000139719	Diptera	Syrphidae	Episyrphus	balteatus	02	09	1984	245
NHMD	000139718	Diptera	Syrphidae	Episyrphus	balteatus	15	09	1984	258
NHMD	000139717	Diptera	Syrphidae	Episyrphus	balteatus	02	10	1984	275
NHMD	000139761	Diptera	Syrphidae	Episyrphus	balteatus	02	10	1984	275
NHMD	000139716	Diptera	Syrphidae	Episyrphus	balteatus	09	10	1984	282
NHMD	000139758	Diptera	Syrphidae	Episyrphus	balteatus	11	10	1984	284
NHMD	000139715	Diptera	Syrphidae	Episyrphus	balteatus	16	10	1984	289
NHMD	000139760	Diptera	Syrphidae	Episyrphus	balteatus	16	10	1984	289
NHMD	000139714	Diptera	Syrphidae	Episyrphus	balteatus	02	11	1984	306
NHMD	000139759	Diptera	Syrphidae	Episyrphus	balteatus	02	11	1984	306
NHMD	000139712	Diptera	Syrphidae	Episyrphus	balteatus	04	11	1984	308
NHMD	000139713	Diptera	Syrphidae	Episyrphus	balteatus	04	11	1984	308
NHMD	000139756	Diptera	Syrphidae	Episyrphus	balteatus	04	11	1984	308
NHMD	000139757	Diptera	Syrphidae	Episyrphus	balteatus	04	11	1984	308
NHMD	000139710	Diptera	Syrphidae	Episyrphus	balteatus	14	11	1984	318
NHMD	000139711	Diptera	Syrphidae	Episyrphus	balteatus	14	11	1984	318
NHMD	000139755	Diptera	Syrphidae	Episyrphus	balteatus	14	11	1984	318
NHMA-ENT	5333	Diptera	Syrphidae	Episyrphus	balteatus	06	07	1985	186
NHMA-ENT	5396	Diptera	Syrphidae	Episyrphus	balteatus	06	07	1985	186
NHMD	000148483	Diptera	Syrphidae	Episyrphus	balteatus	15	07	1985	195
NHMD	000148484	Diptera	Syrphidae	Episyrphus	balteatus	15	07	1985	195
NHMD	000148485	Diptera	Syrphidae	Episyrphus	balteatus	15	07	1985	195
NHMD	000148481	Diptera	Syrphidae	Episyrphus	balteatus	22	07	1985	202
NHMD	000148482	Diptera	Syrphidae	Episyrphus	balteatus	22	07	1985	202
NHMD	000139731	Diptera	Syrphidae	Episyrphus	balteatus	22	07	1985	202
NHMA-ENT	5332	Diptera	Syrphidae	Episyrphus	balteatus	23	07	1985	203
NHMD	000148480	Diptera	Syrphidae	Episyrphus	balteatus	26	07	1985	206
NHMD	000148478	Diptera	Syrphidae	Episyrphus	balteatus	01	08	1985	212
NHMD	000148477	Diptera	Syrphidae	Episyrphus	balteatus	02	08	1985	213
NHMA-ENT	5382	Diptera	Syrphidae	Episyrphus	balteatus	06	08	1985	217
NHMD	000139733	Diptera	Syrphidae	Episyrphus	balteatus	08	08	1985	219
NHMD	000140006	Diptera	Syrphidae	Episyrphus	balteatus	08	08	1985	219
NHMD	000148476	Diptera	Syrphidae	Episyrphus	balteatus	10	08	1985	221
NHMD	000139730	Diptera	Syrphidae	Episyrphus	balteatus	10	08	1985	221
NHMD	000139728	Diptera	Syrphidae	Episyrphus	balteatus	11	08	1985	222
NHMD	000148474	Diptera	Syrphidae	Episyrphus	balteatus	12	08	1985	223
NHMD	000148475	Diptera	Syrphidae	Episyrphus	balteatus	12	08	1985	223
NHMD	000139727	Diptera	Syrphidae	Episyrphus	balteatus	14	08	1985	225
NHMD	000139725	Diptera	Syrphidae	Episyrphus	balteatus	16	08	1985	227
NHMD	000148473	Diptera	Syrphidae	Episyrphus	balteatus	19	08	1985	230
NHMD	000148471	Diptera	Syrphidae	Episyrphus	balteatus	21	08	1985	232
NHMD	000148472	Diptera	Syrphidae	Episyrphus	balteatus	23	08	1985	234
NHMD	000148467	Diptera	Syrphidae	Episyrphus	balteatus	28	08	1985	239
NHMD	000139734	Diptera	Syrphidae	Episyrphus	balteatus	28	08	1985	239
NHMD	000139732	Diptera	Syrphidae	Episyrphus	balteatus	30	08	1985	241
NHMD	000139729	Diptera	Syrphidae	Episyrphus	balteatus	02	09	1985	244
NHMD	000148469	Diptera	Syrphidae	Episyrphus	balteatus	08	09	1985	250
NHMD	000139726	Diptera	Syrphidae	Episyrphus	balteatus	08	09	1985	250
NHMD	000139724	Diptera	Syrphidae	Episyrphus	balteatus	14	09	1985	256
NHMD	000148468	Diptera	Syrphidae	Episyrphus	balteatus	23	09	1985	265
NHMD	000148470	Diptera	Syrphidae	Episyrphus	balteatus	23	09	1985	265
NHMD	000139753	Diptera	Syrphidae	Episyrphus	balteatus	23	09	1985	265
NHMA-ENT	5336	Diptera	Syrphidae	Episyrphus	balteatus	25	09	1985	267
NHMD	000139752	Diptera	Syrphidae	Episyrphus	balteatus	29	09	1985	271
NHMD	000148479	Diptera	Syrphidae	Episyrphus	balteatus	03	11	1985	306
NHMA-ENT	5389	Diptera	Syrphidae	Episyrphus	balteatus	04	05	1986	123
NHMD	000148670	Diptera	Syrphidae	Episyrphus	balteatus	15	06	1986	165
NHMD	000139740	Diptera	Syrphidae	Episyrphus	balteatus	09	07	1986	189
NHMD	000139742	Diptera	Syrphidae	Episyrphus	balteatus	09	07	1986	189
NHMD	000139746	Diptera	Syrphidae	Episyrphus	balteatus	09	07	1986	189
NHMD	000139741	Diptera	Syrphidae	Episyrphus	balteatus	18	07	1986	198
NHMA-ENT	5406	Diptera	Syrphidae	Episyrphus	balteatus	21	07	1986	201
NHMD	000139751	Diptera	Syrphidae	Episyrphus	balteatus	21	07	1986	201
NHMA-ENT	5405	Diptera	Syrphidae	Episyrphus	balteatus	27	07	1986	207
NHMD	000139748	Diptera	Syrphidae	Episyrphus	balteatus	07	08	1986	218
NHMD	000139745	Diptera	Syrphidae	Episyrphus	balteatus	11	08	1986	222
NHMD	000139743	Diptera	Syrphidae	Episyrphus	balteatus	13	08	1986	224
NHMD	000139749	Diptera	Syrphidae	Episyrphus	balteatus	17	08	1986	228
NHMD	000139744	Diptera	Syrphidae	Episyrphus	balteatus	18	08	1986	229
NHMD	000139750	Diptera	Syrphidae	Episyrphus	balteatus	25	08	1986	236
NHMA-ENT	5402	Diptera	Syrphidae	Episyrphus	balteatus	17	09	1986	259
NHMD	000139747	Diptera	Syrphidae	Episyrphus	balteatus	28	09	1986	270
NHMD	000139667	Diptera	Syrphidae	Episyrphus	balteatus	24	06	1987	174
NHMA-ENT	5390	Diptera	Syrphidae	Episyrphus	balteatus	16	07	1987	196
NHMA-ENT	5395	Diptera	Syrphidae	Episyrphus	balteatus	16	07	1987	196
NHMA-ENT	5404	Diptera	Syrphidae	Episyrphus	balteatus	19	07	1987	199
NHMD	000139668	Diptera	Syrphidae	Episyrphus	balteatus	04	08	1987	215
NHMA-ENT	5394	Diptera	Syrphidae	Episyrphus	balteatus	09	08	1987	220
NHMD	000144848	Diptera	Syrphidae	Episyrphus	balteatus	10	08	1987	221
NHMD	000139738	Diptera	Syrphidae	Episyrphus	balteatus	12	08	1987	223
NHMD	000144748	Diptera	Syrphidae	Episyrphus	balteatus	12	08	1987	223
NHMD	000139664	Diptera	Syrphidae	Episyrphus	balteatus	14	08	1987	225
NHMA-ENT	5391	Diptera	Syrphidae	Episyrphus	balteatus	22	08	1987	233
NHMD	000139666	Diptera	Syrphidae	Episyrphus	balteatus	22	08	1987	233
NHMA-ENT	5381	Diptera	Syrphidae	Episyrphus	balteatus	23	08	1987	234
NHMA-ENT	5337	Diptera	Syrphidae	Episyrphus	balteatus	23	08	1987	234
NHMD	000139670	Diptera	Syrphidae	Episyrphus	balteatus	23	08	1987	234
NHMD	000139737	Diptera	Syrphidae	Episyrphus	balteatus	23	08	1987	234
NHMD	000139735	Diptera	Syrphidae	Episyrphus	balteatus	26	08	1987	237
NHMD	000139736	Diptera	Syrphidae	Episyrphus	balteatus	27	08	1987	238
NHMA-ENT	5408	Diptera	Syrphidae	Episyrphus	balteatus	29	08	1987	240
NHMD	000139663	Diptera	Syrphidae	Episyrphus	balteatus	29	08	1987	240
NHMD	000139665	Diptera	Syrphidae	Episyrphus	balteatus	30	08	1987	241
NHMD	000139739	Diptera	Syrphidae	Episyrphus	balteatus	06	09	1987	248
NHMD	000139671	Diptera	Syrphidae	Episyrphus	balteatus	08	09	1987	250
NHMD	000139672	Diptera	Syrphidae	Episyrphus	balteatus	19	09	1987	261
NHMA-ENT	5407	Diptera	Syrphidae	Episyrphus	balteatus	26	09	1987	268
NHMD	000139673	Diptera	Syrphidae	Episyrphus	balteatus	10	10	1987	282
NHMD	000139669	Diptera	Syrphidae	Episyrphus	balteatus	13	10	1987	285
NHMD	000139674	Diptera	Syrphidae	Episyrphus	balteatus	13	10	1987	285
NHMD	000144929	Diptera	Syrphidae	Episyrphus	balteatus	16	06	1988	167
NHMD	000144921	Diptera	Syrphidae	Episyrphus	balteatus	29	06	1988	180
NHMA-ENT	5392	Diptera	Syrphidae	Episyrphus	balteatus	30	06	1988	181
NHMA-ENT	5090	Diptera	Syrphidae	Episyrphus	balteatus	02	07	1988	183
NHMA-ENT	5383	Diptera	Syrphidae	Episyrphus	balteatus	05	07	1988	186
NHMA-ENT	5403	Diptera	Syrphidae	Episyrphus	balteatus	10	07	1988	191
NHMA-ENT	5091	Diptera	Syrphidae	Episyrphus	balteatus	16	07	1988	197
NHMD	000144930	Diptera	Syrphidae	Episyrphus	balteatus	28	07	1988	209
NHMA-ENT	5092	Diptera	Syrphidae	Episyrphus	balteatus	02	08	1988	214
NHMD	000144928	Diptera	Syrphidae	Episyrphus	balteatus	05	08	1988	217
NHMD	000144927	Diptera	Syrphidae	Episyrphus	balteatus	06	08	1988	218
NHMA-ENT	5330	Diptera	Syrphidae	Episyrphus	balteatus	09	08	1988	221
NHMA-ENT	5393	Diptera	Syrphidae	Episyrphus	balteatus	09	08	1988	221
NHMD	000144922	Diptera	Syrphidae	Episyrphus	balteatus	09	08	1988	221
NHMD	000144923	Diptera	Syrphidae	Episyrphus	balteatus	09	08	1988	221
NHMD	000144924	Diptera	Syrphidae	Episyrphus	balteatus	10	08	1988	222
NHMA-ENT	5093	Diptera	Syrphidae	Episyrphus	balteatus	15	08	1988	227
NHMA-ENT	5094	Diptera	Syrphidae	Episyrphus	balteatus	17	08	1988	229
NHMD	000144931	Diptera	Syrphidae	Episyrphus	balteatus	17	08	1988	229
NHMD	000144889	Diptera	Syrphidae	Episyrphus	balteatus	19	08	1988	231
NHMD	000144926	Diptera	Syrphidae	Episyrphus	balteatus	28	08	1988	240
NHMA-ENT	5095	Diptera	Syrphidae	Episyrphus	balteatus	05	09	1988	248
NHMD	000144925	Diptera	Syrphidae	Episyrphus	balteatus	06	09	1988	249
NHMA-ENT	5096	Diptera	Syrphidae	Episyrphus	balteatus	17	09	1988	260
NHMA-ENT	5097	Diptera	Syrphidae	Episyrphus	balteatus	11	03	1989	69
NHMA-ENT	5098	Diptera	Syrphidae	Episyrphus	balteatus	11	03	1989	69
NHMA-ENT	5099	Diptera	Syrphidae	Episyrphus	balteatus	07	04	1989	96
NHMA-ENT	5100	Diptera	Syrphidae	Episyrphus	balteatus	07	04	1989	96
NHMA-ENT	5101	Diptera	Syrphidae	Episyrphus	balteatus	07	04	1989	96
NHMA-ENT	5102	Diptera	Syrphidae	Episyrphus	balteatus	10	04	1989	99
NHMA-ENT	5103	Diptera	Syrphidae	Episyrphus	balteatus	10	04	1989	99
NHMA-ENT	5104	Diptera	Syrphidae	Episyrphus	balteatus	20	04	1989	109
NHMA-ENT	5105	Diptera	Syrphidae	Episyrphus	balteatus	07	06	1989	157
NHMD	000144917	Diptera	Syrphidae	Episyrphus	balteatus	21	06	1989	171
NHMA-ENT	5106	Diptera	Syrphidae	Episyrphus	balteatus	29	06	1989	179
NHMA-ENT	5107	Diptera	Syrphidae	Episyrphus	balteatus	04	07	1989	184
NHMA-ENT	5108	Diptera	Syrphidae	Episyrphus	balteatus	04	07	1989	184
NHMA-ENT	5109	Diptera	Syrphidae	Episyrphus	balteatus	04	07	1989	184
NHMD	000144914	Diptera	Syrphidae	Episyrphus	balteatus	11	07	1989	191
NHMA-ENT	5110	Diptera	Syrphidae	Episyrphus	balteatus	19	07	1989	199
NHMA-ENT	5111	Diptera	Syrphidae	Episyrphus	balteatus	19	07	1989	199
NHMD	000144916	Diptera	Syrphidae	Episyrphus	balteatus	24	07	1989	204
NHMA-ENT	5112	Diptera	Syrphidae	Episyrphus	balteatus	26	07	1989	206
NHMA-ENT	5113	Diptera	Syrphidae	Episyrphus	balteatus	26	07	1989	206
NHMA-ENT	5334	Diptera	Syrphidae	Episyrphus	balteatus	27	07	1989	207
NHMA-ENT	5114	Diptera	Syrphidae	Episyrphus	balteatus	27	07	1989	207
NHMA-ENT	5115	Diptera	Syrphidae	Episyrphus	balteatus	28	07	1989	208
NHMA-ENT	5116	Diptera	Syrphidae	Episyrphus	balteatus	28	07	1989	208
NHMA-ENT	5117	Diptera	Syrphidae	Episyrphus	balteatus	28	07	1989	208
NHMA-ENT	5178	Diptera	Syrphidae	Episyrphus	balteatus	06	08	1989	217
NHMA-ENT	5118	Diptera	Syrphidae	Episyrphus	balteatus	07	08	1989	218
NHMA-ENT	5119	Diptera	Syrphidae	Episyrphus	balteatus	16	08	1989	227
NHMA-ENT	5331	Diptera	Syrphidae	Episyrphus	balteatus	20	08	1989	231
NHMD	000144913	Diptera	Syrphidae	Episyrphus	balteatus	21	08	1989	232
NHMD	000144920	Diptera	Syrphidae	Episyrphus	balteatus	21	08	1989	232
Naturbasen		Diptera	Syrphidae	Episyrphus	balteatus	26	08	1989	237
NHMD	000144915	Diptera	Syrphidae	Episyrphus	balteatus	27	08	1989	238
NHMA-ENT	5120	Diptera	Syrphidae	Episyrphus	balteatus	03	09	1989	245
NHMA-ENT	5121	Diptera	Syrphidae	Episyrphus	balteatus	07	09	1989	249
NHMA-ENT	5122	Diptera	Syrphidae	Episyrphus	balteatus	07	09	1989	249
NHMA-ENT	5123	Diptera	Syrphidae	Episyrphus	balteatus	11	09	1989	253
NHMA-ENT	5124	Diptera	Syrphidae	Episyrphus	balteatus	14	09	1989	256
NHMD	000144918	Diptera	Syrphidae	Episyrphus	balteatus	19	09	1989	261
NHMD	000144919	Diptera	Syrphidae	Episyrphus	balteatus	21	09	1989	263
NHMA-ENT	5125	Diptera	Syrphidae	Episyrphus	balteatus	22	09	1989	264
NHMA-ENT	5126	Diptera	Syrphidae	Episyrphus	balteatus	04	10	1989	276
NHMA-ENT	5127	Diptera	Syrphidae	Episyrphus	balteatus	11	10	1989	283
NHMA-ENT	5128	Diptera	Syrphidae	Episyrphus	balteatus	14	10	1989	286
NHMA-ENT	5129	Diptera	Syrphidae	Episyrphus	balteatus	22	10	1989	294
NHMA-ENT	5130	Diptera	Syrphidae	Episyrphus	balteatus	22	10	1989	294
NHMA-ENT	5131	Diptera	Syrphidae	Episyrphus	balteatus	24	10	1989	296
NHMA-ENT	5132	Diptera	Syrphidae	Episyrphus	balteatus	25	10	1989	297
NHMA-ENT	5133	Diptera	Syrphidae	Episyrphus	balteatus	25	10	1989	297
NHMA-ENT	5134	Diptera	Syrphidae	Episyrphus	balteatus	01	11	1989	304
NHMA-ENT	5135	Diptera	Syrphidae	Episyrphus	balteatus	01	11	1989	304
NHMA-ENT	5136	Diptera	Syrphidae	Episyrphus	balteatus	07	11	1989	310
NHMA-ENT	5137	Diptera	Syrphidae	Episyrphus	balteatus	12	11	1989	315
NHMA-ENT	5138	Diptera	Syrphidae	Episyrphus	balteatus	12	11	1989	315
NHMA-ENT	5139	Diptera	Syrphidae	Episyrphus	balteatus	16	11	1989	319
NHMA-ENT	5140	Diptera	Syrphidae	Episyrphus	balteatus	19	11	1989	322
NHMA-ENT	5141	Diptera	Syrphidae	Episyrphus	balteatus	19	05	1990	138
NHMD	000148675	Diptera	Syrphidae	Episyrphus	balteatus	19	05	1990	138
NHMA-ENT	5142	Diptera	Syrphidae	Episyrphus	balteatus	22	05	1990	141
NHMA-ENT	5143	Diptera	Syrphidae	Episyrphus	balteatus	22	05	1990	141
NHMD	000148673	Diptera	Syrphidae	Episyrphus	balteatus	25	05	1990	144
NHMD	000148672	Diptera	Syrphidae	Episyrphus	balteatus	26	05	1990	145
NHMA-ENT	5144	Diptera	Syrphidae	Episyrphus	balteatus	28	05	1990	147
NHMA-ENT	5145	Diptera	Syrphidae	Episyrphus	balteatus	28	05	1990	147
NHMA-ENT	5146	Diptera	Syrphidae	Episyrphus	balteatus	29	05	1990	148
NHMA-ENT	5147	Diptera	Syrphidae	Episyrphus	balteatus	29	05	1990	148
NHMD	000148676	Diptera	Syrphidae	Episyrphus	balteatus	03	06	1990	153
NHMD	000148674	Diptera	Syrphidae	Episyrphus	balteatus	05	06	1990	155
NHMD	000139843	Diptera	Syrphidae	Episyrphus	balteatus	07	06	1990	157
NHMA-ENT	5148	Diptera	Syrphidae	Episyrphus	balteatus	09	06	1990	159
NHMA-ENT	5335	Diptera	Syrphidae	Episyrphus	balteatus	10	06	1990	160
NHMA-ENT	5149	Diptera	Syrphidae	Episyrphus	balteatus	10	06	1990	160
NHMD	000144910	Diptera	Syrphidae	Episyrphus	balteatus	11	06	1990	161
NHMD	000144909	Diptera	Syrphidae	Episyrphus	balteatus	13	06	1990	163
NHMA-ENT	5150	Diptera	Syrphidae	Episyrphus	balteatus	18	06	1990	168
NHMA-ENT	5151	Diptera	Syrphidae	Episyrphus	balteatus	19	06	1990	169
NHMA-ENT	5152	Diptera	Syrphidae	Episyrphus	balteatus	19	06	1990	169
NHMA-ENT	5153	Diptera	Syrphidae	Episyrphus	balteatus	19	06	1990	169
NHMA-ENT	5154	Diptera	Syrphidae	Episyrphus	balteatus	19	06	1990	169
NHMD	000139837	Diptera	Syrphidae	Episyrphus	balteatus	23	06	1990	173
NHMA-ENT	5155	Diptera	Syrphidae	Episyrphus	balteatus	04	07	1990	184
NHMA-ENT	5156	Diptera	Syrphidae	Episyrphus	balteatus	12	07	1990	192
NHMD	000144908	Diptera	Syrphidae	Episyrphus	balteatus	16	07	1990	196
NHMA-ENT	5157	Diptera	Syrphidae	Episyrphus	balteatus	20	07	1990	200
NHMA-ENT	5158	Diptera	Syrphidae	Episyrphus	balteatus	20	07	1990	200
NHMA-ENT	5159	Diptera	Syrphidae	Episyrphus	balteatus	20	07	1990	200
NHMA-ENT	5160	Diptera	Syrphidae	Episyrphus	balteatus	21	07	1990	201
NHMA-ENT	5161	Diptera	Syrphidae	Episyrphus	balteatus	21	07	1990	201
NHMA-ENT	5162	Diptera	Syrphidae	Episyrphus	balteatus	21	07	1990	201
NHMA-ENT	5163	Diptera	Syrphidae	Episyrphus	balteatus	21	07	1990	201
NHMD	000144905	Diptera	Syrphidae	Episyrphus	balteatus	23	07	1990	203
NHMA-ENT	5164	Diptera	Syrphidae	Episyrphus	balteatus	25	07	1990	205
NHMA-ENT	5165	Diptera	Syrphidae	Episyrphus	balteatus	25	07	1990	205
NHMA-ENT	5166	Diptera	Syrphidae	Episyrphus	balteatus	27	07	1990	207
NHMA-ENT	5167	Diptera	Syrphidae	Episyrphus	balteatus	27	07	1990	207
NHMD	000139685	Diptera	Syrphidae	Episyrphus	balteatus	29	07	1990	209
NHMA-ENT	5168	Diptera	Syrphidae	Episyrphus	balteatus	30	07	1990	210
NHMA-ENT	5169	Diptera	Syrphidae	Episyrphus	balteatus	30	07	1990	210
NHMD	000139840	Diptera	Syrphidae	Episyrphus	balteatus	30	07	1990	210
NHMA-ENT	5170	Diptera	Syrphidae	Episyrphus	balteatus	31	07	1990	211
NHMA-ENT	5171	Diptera	Syrphidae	Episyrphus	balteatus	31	07	1990	211
NHMD	000139845	Diptera	Syrphidae	Episyrphus	balteatus	31	07	1990	211
NHMD	000139836	Diptera	Syrphidae	Episyrphus	balteatus	01	08	1990	212
NHMA-ENT	5172	Diptera	Syrphidae	Episyrphus	balteatus	02	08	1990	213
NHMA-ENT	5173	Diptera	Syrphidae	Episyrphus	balteatus	02	08	1990	213
NHMA-ENT	5174	Diptera	Syrphidae	Episyrphus	balteatus	02	08	1990	213
NHMD	000139835	Diptera	Syrphidae	Episyrphus	balteatus	02	08	1990	213
NHMA-ENT	5175	Diptera	Syrphidae	Episyrphus	balteatus	03	08	1990	214
NHMA-ENT	5176	Diptera	Syrphidae	Episyrphus	balteatus	04	08	1990	215
NHMA-ENT	5177	Diptera	Syrphidae	Episyrphus	balteatus	04	08	1990	215
NHMD	000139705	Diptera	Syrphidae	Episyrphus	balteatus	04	08	1990	215
NHMD	000139684	Diptera	Syrphidae	Episyrphus	balteatus	05	08	1990	216
NHMD	000144906	Diptera	Syrphidae	Episyrphus	balteatus	07	08	1990	218
NHMD	000139846	Diptera	Syrphidae	Episyrphus	balteatus	11	08	1990	222
NHMD	000139842	Diptera	Syrphidae	Episyrphus	balteatus	12	08	1990	223
NHMD	000139844	Diptera	Syrphidae	Episyrphus	balteatus	12	08	1990	223
NHMA-ENT	5179	Diptera	Syrphidae	Episyrphus	balteatus	23	08	1990	234
NHMA-ENT	5180	Diptera	Syrphidae	Episyrphus	balteatus	23	08	1990	234
NHMA-ENT	5181	Diptera	Syrphidae	Episyrphus	balteatus	23	08	1990	234
NHMA-ENT	5182	Diptera	Syrphidae	Episyrphus	balteatus	23	08	1990	234
NHMA-ENT	5183	Diptera	Syrphidae	Episyrphus	balteatus	30	08	1990	241
NHMA-ENT	5184	Diptera	Syrphidae	Episyrphus	balteatus	02	09	1990	244
NHMA-ENT	5185	Diptera	Syrphidae	Episyrphus	balteatus	03	09	1990	245
NHMA-ENT	5186	Diptera	Syrphidae	Episyrphus	balteatus	12	09	1990	254
NHMA-ENT	5187	Diptera	Syrphidae	Episyrphus	balteatus	22	09	1990	264
NHMA-ENT	5188	Diptera	Syrphidae	Episyrphus	balteatus	22	09	1990	264
NHMA-ENT	5189	Diptera	Syrphidae	Episyrphus	balteatus	26	09	1990	268
NHMA-ENT	5190	Diptera	Syrphidae	Episyrphus	balteatus	01	10	1990	273
NHMA-ENT	5191	Diptera	Syrphidae	Episyrphus	balteatus	03	10	1990	275
NHMA-ENT	5192	Diptera	Syrphidae	Episyrphus	balteatus	03	10	1990	275
NHMA-ENT	5193	Diptera	Syrphidae	Episyrphus	balteatus	09	10	1990	281
NHMA-ENT	5194	Diptera	Syrphidae	Episyrphus	balteatus	09	10	1990	281
NHMA-ENT	5195	Diptera	Syrphidae	Episyrphus	balteatus	09	10	1990	281
NHMA-ENT	5196	Diptera	Syrphidae	Episyrphus	balteatus	10	10	1990	282
NHMA-ENT	5197	Diptera	Syrphidae	Episyrphus	balteatus	13	10	1990	285
NHMA-ENT	5198	Diptera	Syrphidae	Episyrphus	balteatus	13	10	1990	285
NHMA-ENT	5199	Diptera	Syrphidae	Episyrphus	balteatus	13	10	1990	285
NHMA-ENT	5200	Diptera	Syrphidae	Episyrphus	balteatus	14	10	1990	286
NHMA-ENT	5201	Diptera	Syrphidae	Episyrphus	balteatus	14	10	1990	286
NHMA-ENT	5202	Diptera	Syrphidae	Episyrphus	balteatus	16	10	1990	288
NHMA-ENT	5203	Diptera	Syrphidae	Episyrphus	balteatus	16	10	1990	288
NHMA-ENT	5204	Diptera	Syrphidae	Episyrphus	balteatus	16	10	1990	288
NHMD	000144911	Diptera	Syrphidae	Episyrphus	balteatus	16	10	1990	288
NHMD	000144912	Diptera	Syrphidae	Episyrphus	balteatus	16	10	1990	288
NHMA-ENT	5205	Diptera	Syrphidae	Episyrphus	balteatus	22	10	1990	294
NHMA-ENT	5206	Diptera	Syrphidae	Episyrphus	balteatus	23	10	1990	295
NHMA-ENT	5207	Diptera	Syrphidae	Episyrphus	balteatus	23	10	1990	295
NHMA-ENT	5208	Diptera	Syrphidae	Episyrphus	balteatus	24	10	1990	296
NHMA-ENT	5209	Diptera	Syrphidae	Episyrphus	balteatus	01	11	1990	304
NHMA-ENT	5210	Diptera	Syrphidae	Episyrphus	balteatus	02	11	1990	305
NHMA-ENT	5211	Diptera	Syrphidae	Episyrphus	balteatus	02	11	1990	305
NHMA-ENT	5212	Diptera	Syrphidae	Episyrphus	balteatus	02	11	1990	305
NHMA-ENT	5213	Diptera	Syrphidae	Episyrphus	balteatus	03	11	1990	306
NHMA-ENT	5214	Diptera	Syrphidae	Episyrphus	balteatus	06	11	1990	309
NHMA-ENT	5215	Diptera	Syrphidae	Episyrphus	balteatus	08	11	1990	311
NHMA-ENT	5216	Diptera	Syrphidae	Episyrphus	balteatus	08	11	1990	311
NHMA-ENT	5217	Diptera	Syrphidae	Episyrphus	balteatus	08	11	1990	311
NHMA-ENT	5218	Diptera	Syrphidae	Episyrphus	balteatus	08	11	1990	311
NHMA-ENT	5219	Diptera	Syrphidae	Episyrphus	balteatus	08	11	1990	311
NHMA-ENT	5220	Diptera	Syrphidae	Episyrphus	balteatus	15	11	1990	318
NHMA-ENT	5221	Diptera	Syrphidae	Episyrphus	balteatus	15	11	1990	318
NHMA-ENT	5222	Diptera	Syrphidae	Episyrphus	balteatus	28	11	1990	331
NHMA-ENT	5223	Diptera	Syrphidae	Episyrphus	balteatus	29	11	1990	332
NHMA-ENT	5224	Diptera	Syrphidae	Episyrphus	balteatus	29	11	1990	332
NHMA-ENT	5225	Diptera	Syrphidae	Episyrphus	balteatus	29	11	1990	332
NHMA-ENT	5226	Diptera	Syrphidae	Episyrphus	balteatus	29	11	1990	332
NHMA-ENT		Diptera	Syrphidae	Episyrphus	balteatus	29	11	1990	332
NHMA-ENT	5228	Diptera	Syrphidae	Episyrphus	balteatus	01	12	1990	334
NHMA-ENT	5229	Diptera	Syrphidae	Episyrphus	balteatus	05	12	1990	338
NHMA-ENT	5230	Diptera	Syrphidae	Episyrphus	balteatus	05	12	1990	338
NHMA-ENT	5231	Diptera	Syrphidae	Episyrphus	balteatus	05	12	1990	338
NHMA-ENT	5232	Diptera	Syrphidae	Episyrphus	balteatus	20	12	1990	353
NHMA-ENT	5233	Diptera	Syrphidae	Episyrphus	balteatus	21	12	1990	354
NHMA-ENT	5234	Diptera	Syrphidae	Episyrphus	balteatus	21	12	1990	354
NHMA-ENT	5235	Diptera	Syrphidae	Episyrphus	balteatus	11	04	1991	100
NHMA-ENT	5252	Diptera	Syrphidae	Episyrphus	balteatus	13	04	1991	102
NHMD	000139688	Diptera	Syrphidae	Episyrphus	balteatus	27	06	1991	177
NHMA-ENT	5236	Diptera	Syrphidae	Episyrphus	balteatus	05	07	1991	185
NHMA-ENT	5237	Diptera	Syrphidae	Episyrphus	balteatus	10	07	1991	190
NHMD	000144904	Diptera	Syrphidae	Episyrphus	balteatus	10	07	1991	190
NHMA-ENT	5387	Diptera	Syrphidae	Episyrphus	balteatus	11	07	1991	191
NHMA-ENT	5238	Diptera	Syrphidae	Episyrphus	balteatus	18	07	1991	198
NHMA-ENT	5239	Diptera	Syrphidae	Episyrphus	balteatus	24	07	1991	204
NHMA-ENT	5240	Diptera	Syrphidae	Episyrphus	balteatus	31	07	1991	211
NHMD	000139839	Diptera	Syrphidae	Episyrphus	balteatus	06	08	1991	217
NHMD	000139838	Diptera	Syrphidae	Episyrphus	balteatus	10	08	1991	221
NHMD	000139654	Diptera	Syrphidae	Episyrphus	balteatus	13	08	1991	224
NHMD	000139683	Diptera	Syrphidae	Episyrphus	balteatus	13	08	1991	224
NHMD	000139841	Diptera	Syrphidae	Episyrphus	balteatus	13	08	1991	224
NHMD	000139686	Diptera	Syrphidae	Episyrphus	balteatus	19	08	1991	230
NHMD	000139847	Diptera	Syrphidae	Episyrphus	balteatus	23	08	1991	234
NHMD	000139690	Diptera	Syrphidae	Episyrphus	balteatus	25	08	1991	236
NHMA-ENT	5241	Diptera	Syrphidae	Episyrphus	balteatus	26	08	1991	237
NHMA-ENT	5253	Diptera	Syrphidae	Episyrphus	balteatus	28	08	1991	239
NHMD	000139848	Diptera	Syrphidae	Episyrphus	balteatus	01	09	1991	243
NHMD	000139706	Diptera	Syrphidae	Episyrphus	balteatus	10	09	1991	252
NHMA-ENT	5242	Diptera	Syrphidae	Episyrphus	balteatus	19	09	1991	261
NHMA-ENT	5243	Diptera	Syrphidae	Episyrphus	balteatus	19	09	1991	261
NHMA-ENT	5244	Diptera	Syrphidae	Episyrphus	balteatus	19	09	1991	261
NHMA-ENT	5245	Diptera	Syrphidae	Episyrphus	balteatus	17	10	1991	289
NHMA-ENT	5246	Diptera	Syrphidae	Episyrphus	balteatus	24	10	1991	296
NHMA-ENT	5247	Diptera	Syrphidae	Episyrphus	balteatus	24	10	1991	296
NHMA-ENT	5248	Diptera	Syrphidae	Episyrphus	balteatus	05	11	1991	308
NHMA-ENT	5249	Diptera	Syrphidae	Episyrphus	balteatus	06	11	1991	309
NHMA-ENT	5250	Diptera	Syrphidae	Episyrphus	balteatus	09	11	1991	312
NHMA-ENT	5251	Diptera	Syrphidae	Episyrphus	balteatus	10	11	1991	313
NHMA-ENT	5386	Diptera	Syrphidae	Episyrphus	balteatus	17	11	1991	320
NHMA-ENT	5385	Diptera	Syrphidae	Episyrphus	balteatus	05	12	1991	338
NHMA-ENT	5254	Diptera	Syrphidae	Episyrphus	balteatus	12	01	1992	11
NHMA-ENT	5255	Diptera	Syrphidae	Episyrphus	balteatus	12	01	1992	11
NHMA-ENT	5256	Diptera	Syrphidae	Episyrphus	balteatus	12	01	1992	11
NHMA-ENT	5257	Diptera	Syrphidae	Episyrphus	balteatus	12	01	1992	11
NHMA-ENT	5258	Diptera	Syrphidae	Episyrphus	balteatus	15	01	1992	14
NHMA-ENT	5259	Diptera	Syrphidae	Episyrphus	balteatus	15	01	1992	14
NHMA-ENT	5260	Diptera	Syrphidae	Episyrphus	balteatus	26	01	1992	25
NHMA-ENT	5261	Diptera	Syrphidae	Episyrphus	balteatus	29	01	1992	28
NHMA-ENT	5262	Diptera	Syrphidae	Episyrphus	balteatus	29	01	1992	28
NHMA-ENT	5263	Diptera	Syrphidae	Episyrphus	balteatus	29	01	1992	28
NHMA-ENT	5264	Diptera	Syrphidae	Episyrphus	balteatus	29	01	1992	28
NHMA-ENT	5265	Diptera	Syrphidae	Episyrphus	balteatus	04	02	1992	34
NHMA-ENT	5266	Diptera	Syrphidae	Episyrphus	balteatus	01	03	1992	60
NHMA-ENT	5267	Diptera	Syrphidae	Episyrphus	balteatus	01	03	1992	60
NHMA-ENT	5268	Diptera	Syrphidae	Episyrphus	balteatus	01	03	1992	60
NHMA-ENT	5269	Diptera	Syrphidae	Episyrphus	balteatus	01	03	1992	60
NHMA-ENT	5270	Diptera	Syrphidae	Episyrphus	balteatus	01	03	1992	60
NHMA-ENT	5271	Diptera	Syrphidae	Episyrphus	balteatus	01	03	1992	60
NHMA-ENT	5272	Diptera	Syrphidae	Episyrphus	balteatus	01	03	1992	60
NHMA-ENT	5273	Diptera	Syrphidae	Episyrphus	balteatus	04	03	1992	63
NHMA-ENT	5274	Diptera	Syrphidae	Episyrphus	balteatus	09	03	1992	68
NHMA-ENT	5275	Diptera	Syrphidae	Episyrphus	balteatus	09	03	1992	68
NHMA-ENT	5276	Diptera	Syrphidae	Episyrphus	balteatus	09	03	1992	68
NHMD	000139693	Diptera	Syrphidae	Episyrphus	balteatus	07	07	1992	188
NHMA-ENT	5277	Diptera	Syrphidae	Episyrphus	balteatus	21	07	1992	202
NHMD	000139698	Diptera	Syrphidae	Episyrphus	balteatus	25	07	1992	206
NHMD	000139701	Diptera	Syrphidae	Episyrphus	balteatus	25	07	1992	206
NHMD	000139702	Diptera	Syrphidae	Episyrphus	balteatus	25	07	1992	206
NHMD	000144846	Diptera	Syrphidae	Episyrphus	balteatus	30	07	1992	211
NHMD	000139697	Diptera	Syrphidae	Episyrphus	balteatus	02	08	1992	214
NHMA-ENT	5278	Diptera	Syrphidae	Episyrphus	balteatus	03	08	1992	215
NHMD	000139660	Diptera	Syrphidae	Episyrphus	balteatus	04	08	1992	216
NHMD	000148571	Diptera	Syrphidae	Episyrphus	balteatus	05	08	1992	217
NHMD	000139661	Diptera	Syrphidae	Episyrphus	balteatus	08	08	1992	220
NHMD	000139658	Diptera	Syrphidae	Episyrphus	balteatus	19	08	1992	231
NHMD	000139659	Diptera	Syrphidae	Episyrphus	balteatus	26	08	1992	238
NHMD	000148570	Diptera	Syrphidae	Episyrphus	balteatus	01	09	1992	244
NHMD	000139657	Diptera	Syrphidae	Episyrphus	balteatus	04	09	1992	247
NHMD	000139694	Diptera	Syrphidae	Episyrphus	balteatus	07	09	1992	250
NHMD	000139691	Diptera	Syrphidae	Episyrphus	balteatus	09	09	1992	252
NHMD	000139692	Diptera	Syrphidae	Episyrphus	balteatus	09	09	1992	252
NHMA-ENT	5279	Diptera	Syrphidae	Episyrphus	balteatus	19	09	1992	262
NHMA-ENT	5280	Diptera	Syrphidae	Episyrphus	balteatus	11	10	1992	284
NHMA-ENT	5281	Diptera	Syrphidae	Episyrphus	balteatus	11	10	1992	284
NHMA-ENT	5282	Diptera	Syrphidae	Episyrphus	balteatus	20	10	1992	293
NHMA-ENT	5283	Diptera	Syrphidae	Episyrphus	balteatus	25	10	1992	298
NHMA-ENT	5284	Diptera	Syrphidae	Episyrphus	balteatus	25	10	1992	298
NHMA-ENT	5285	Diptera	Syrphidae	Episyrphus	balteatus	25	10	1992	298
NHMA-ENT	5286	Diptera	Syrphidae	Episyrphus	balteatus	25	10	1992	298
NHMA-ENT	5287	Diptera	Syrphidae	Episyrphus	balteatus	25	10	1992	298
NHMA-ENT	5288	Diptera	Syrphidae	Episyrphus	balteatus	03	11	1992	307
NHMA-ENT	5289	Diptera	Syrphidae	Episyrphus	balteatus	03	11	1992	307
NHMA-ENT	5290	Diptera	Syrphidae	Episyrphus	balteatus	22	11	1992	326
NHMA-ENT	5291	Diptera	Syrphidae	Episyrphus	balteatus	27	11	1992	331
NHMA-ENT	5292	Diptera	Syrphidae	Episyrphus	balteatus	17	12	1992	351
NHMA-ENT	5293	Diptera	Syrphidae	Episyrphus	balteatus	17	12	1992	351
NHMA-ENT	5294	Diptera	Syrphidae	Episyrphus	balteatus	17	12	1992	351
NHMA-ENT	5295	Diptera	Syrphidae	Episyrphus	balteatus	17	12	1992	351
NHMA-ENT	5296	Diptera	Syrphidae	Episyrphus	balteatus	17	12	1992	351
NHMA-ENT	5297	Diptera	Syrphidae	Episyrphus	balteatus	06	03	1993	64
NHMA-ENT	5298	Diptera	Syrphidae	Episyrphus	balteatus	06	03	1993	64
NHMA-ENT	5299	Diptera	Syrphidae	Episyrphus	balteatus	06	03	1993	64
NHMA-ENT	5300	Diptera	Syrphidae	Episyrphus	balteatus	07	03	1993	65
NHMD	000139754	Diptera	Syrphidae	Episyrphus	balteatus	03	06	1993	153
NHMD	000139704	Diptera	Syrphidae	Episyrphus	balteatus	13	06	1993	163
NHMD	000139696	Diptera	Syrphidae	Episyrphus	balteatus	14	07	1993	194
NHMA post2000		Diptera	Syrphidae	Episyrphus	balteatus	16	07	1993	196
NHMD	000139653	Diptera	Syrphidae	Episyrphus	balteatus	23	07	1993	203
NHMA post2000		Diptera	Syrphidae	Episyrphus	balteatus	03	08	1993	214
NHMA post2000		Diptera	Syrphidae	Episyrphus	balteatus	11	08	1993	222
NHMA post2000		Diptera	Syrphidae	Episyrphus	balteatus	11	08	1993	222
NHMD	000139687	Diptera	Syrphidae	Episyrphus	balteatus	14	08	1993	225
NHMD	000139699	Diptera	Syrphidae	Episyrphus	balteatus	14	08	1993	225
NHMD	000139700	Diptera	Syrphidae	Episyrphus	balteatus	14	08	1993	225
NHMD	000139703	Diptera	Syrphidae	Episyrphus	balteatus	14	08	1993	225
NHMD	000139834	Diptera	Syrphidae	Episyrphus	balteatus	14	08	1993	225
NHMD	000139651	Diptera	Syrphidae	Episyrphus	balteatus	15	08	1993	226
NHMA-ENT	5301	Diptera	Syrphidae	Episyrphus	balteatus	22	08	1993	233
NHMA-ENT	5302	Diptera	Syrphidae	Episyrphus	balteatus	29	08	1993	240
NHMD	000139689	Diptera	Syrphidae	Episyrphus	balteatus	20	09	1993	262
NHMD	000139695	Diptera	Syrphidae	Episyrphus	balteatus	20	09	1993	262
NHMA-ENT	5303	Diptera	Syrphidae	Episyrphus	balteatus	16	10	1993	288
NHMA-ENT	5304	Diptera	Syrphidae	Episyrphus	balteatus	16	10	1993	288
NHMA-ENT	5305	Diptera	Syrphidae	Episyrphus	balteatus	23	10	1993	295
NHMA-ENT	5306	Diptera	Syrphidae	Episyrphus	balteatus	27	10	1993	299
NHMA-ENT		Diptera	Syrphidae	Episyrphus	balteatus	27	10	1993	299
NHMA-ENT	5307	Diptera	Syrphidae	Episyrphus	balteatus	12	11	1993	315
NHMA-ENT	5308	Diptera	Syrphidae	Episyrphus	balteatus	12	11	1993	315
NHMA-ENT	5309	Diptera	Syrphidae	Episyrphus	balteatus	12	11	1993	315
NHMA-ENT	5310	Diptera	Syrphidae	Episyrphus	balteatus	12	11	1993	315
NHMA-ENT	5311	Diptera	Syrphidae	Episyrphus	balteatus	16	11	1993	319
NHMA-ENT	5312	Diptera	Syrphidae	Episyrphus	balteatus	16	11	1993	319
NHMA-ENT	5313	Diptera	Syrphidae	Episyrphus	balteatus	16	11	1993	319
NHMA-ENT	5314	Diptera	Syrphidae	Episyrphus	balteatus	12	12	1993	345
NHMA-ENT	5315	Diptera	Syrphidae	Episyrphus	balteatus	12	12	1993	345
NHMA-ENT	5351	Diptera	Syrphidae	Episyrphus	balteatus	11	03	1994	69
NHMA-ENT	5350	Diptera	Syrphidae	Episyrphus	balteatus	26	06	1994	176
NHMA-ENT	5348	Diptera	Syrphidae	Episyrphus	balteatus	15	11	1994	318
NHMA-ENT	5349	Diptera	Syrphidae	Episyrphus	balteatus	15	11	1994	318
NHMA-ENT	5384	Diptera	Syrphidae	Episyrphus	balteatus	31	05	1995	150
NHMA-ENT	5347	Diptera	Syrphidae	Episyrphus	balteatus	13	11	1995	316
NHMA-ENT	5346	Diptera	Syrphidae	Episyrphus	balteatus	02	06	1996	153
NHMA post2000		Diptera	Syrphidae	Episyrphus	balteatus	01	09	1996	244
NHMA-ENT	5345	Diptera	Syrphidae	Episyrphus	balteatus	13	10	1997	285
NHMA-ENT	5341	Diptera	Syrphidae	Episyrphus	balteatus	20	10	1998	292
NHMA-ENT	5342	Diptera	Syrphidae	Episyrphus	balteatus	20	10	1998	292
NHMA-ENT	5343	Diptera	Syrphidae	Episyrphus	balteatus	20	10	1998	292
NHMA-ENT	5344	Diptera	Syrphidae	Episyrphus	balteatus	20	10	1998	292
NHMA-ENT	5339	Diptera	Syrphidae	Episyrphus	balteatus	24	10	1998	296
NHMA-ENT	5340	Diptera	Syrphidae	Episyrphus	balteatus	24	10	1998	296
NHMA-ENT	5364	Diptera	Syrphidae	Episyrphus	balteatus	30	10	1998	302
NHMA-ENT	5362	Diptera	Syrphidae	Episyrphus	balteatus	01	11	1998	304
NHMA-ENT	5363	Diptera	Syrphidae	Episyrphus	balteatus	01	11	1998	304
NHMA-ENT	5358	Diptera	Syrphidae	Episyrphus	balteatus	05	11	1998	308
NHMA-ENT	5359	Diptera	Syrphidae	Episyrphus	balteatus	05	11	1998	308
NHMA-ENT	5360	Diptera	Syrphidae	Episyrphus	balteatus	05	11	1998	308
NHMA-ENT	5361	Diptera	Syrphidae	Episyrphus	balteatus	05	11	1998	308
NHMA-ENT	5357	Diptera	Syrphidae	Episyrphus	balteatus	07	11	1998	310
NHMA-ENT	5354	Diptera	Syrphidae	Episyrphus	balteatus	12	11	1998	315
NHMA-ENT	5355	Diptera	Syrphidae	Episyrphus	balteatus	12	11	1998	315
NHMA-ENT	5356	Diptera	Syrphidae	Episyrphus	balteatus	12	11	1998	315
NHMA-ENT	5352	Diptera	Syrphidae	Episyrphus	balteatus	01	12	1998	334
NHMA-ENT	5353	Diptera	Syrphidae	Episyrphus	balteatus	01	12	1998	334
NHMA-ENT	5375	Diptera	Syrphidae	Episyrphus	balteatus	15	12	1998	348
NHMA-ENT	5376	Diptera	Syrphidae	Episyrphus	balteatus	15	12	1998	348
NHMA-ENT	5377	Diptera	Syrphidae	Episyrphus	balteatus	15	12	1998	348
NHMD	000144907	Diptera	Syrphidae	Episyrphus	balteatus	13	06	1999	163
NHMA-ENT	5370	Diptera	Syrphidae	Episyrphus	balteatus	29	11	1999	332
NHMA-ENT	5369	Diptera	Syrphidae	Episyrphus	balteatus	01	12	1999	334
NHMA-ENT	5367	Diptera	Syrphidae	Episyrphus	balteatus	02	12	1999	335
NHMA-ENT	5368	Diptera	Syrphidae	Episyrphus	balteatus	02	12	1999	335
NHMA-ENT	5365	Diptera	Syrphidae	Episyrphus	balteatus	07	12	1999	340
NHMA-ENT	5366	Diptera	Syrphidae	Episyrphus	balteatus	07	12	1999	340
NHMA-ENT	5388	Diptera	Syrphidae	Episyrphus	balteatus	07	12	1999	340
NHMA-ENT	5378	Diptera	Syrphidae	Episyrphus	balteatus	08	12	1999	341
NHMA-ENT	5379	Diptera	Syrphidae	Episyrphus	balteatus	08	12	1999	341
NHMA-ENT	5380	Diptera	Syrphidae	Episyrphus	balteatus	08	12	1999	341
NHMA post2000		Diptera	Syrphidae	Episyrphus	balteatus	10	01	2000	9
NHMA post2000		Diptera	Syrphidae	Episyrphus	balteatus	10	01	2000	9
NHMA post2000		Diptera	Syrphidae	Episyrphus	balteatus	17	01	2000	16
NHMA post2000		Diptera	Syrphidae	Episyrphus	balteatus	17	01	2000	16
NHMA post2000		Diptera	Syrphidae	Episyrphus	balteatus	25	02	2000	55
NHMA post2000		Diptera	Syrphidae	Episyrphus	balteatus	25	02	2000	55
NHMA post2000		Diptera	Syrphidae	Episyrphus	balteatus	25	02	2000	55
NHMA post2000		Diptera	Syrphidae	Episyrphus	balteatus	31	05	2000	151
Naturbasen		Diptera	Syrphidae	Episyrphus	balteatus	05	08	2000	217
NHMA post2000		Diptera	Syrphidae	Episyrphus	balteatus	21	11	2000	325
NHMA post2000		Diptera	Syrphidae	Episyrphus	balteatus	21	11	2000	325
NHMA post2000		Diptera	Syrphidae	Episyrphus	balteatus	27	11	2000	331
NHMA post2000		Diptera	Syrphidae	Episyrphus	balteatus	29	11	2000	333
NHMA post2000		Diptera	Syrphidae	Episyrphus	balteatus	29	11	2000	333
NHMA post2000		Diptera	Syrphidae	Episyrphus	balteatus	29	11	2000	333
NHMA post2000		Diptera	Syrphidae	Episyrphus	balteatus	29	11	2000	333
NHMA post2000		Diptera	Syrphidae	Episyrphus	balteatus	02	12	2000	336
NHMA post2000		Diptera	Syrphidae	Episyrphus	balteatus	16	12	2000	350
NHMA post2000		Diptera	Syrphidae	Episyrphus	balteatus	16	12	2000	350
NHMA post2000		Diptera	Syrphidae	Episyrphus	balteatus	29	12	2000	363
NHMA post2000		Diptera	Syrphidae	Episyrphus	balteatus	29	12	2000	363
NHMA post2000		Diptera	Syrphidae	Episyrphus	balteatus	09	01	2001	8
NHMA post2000		Diptera	Syrphidae	Episyrphus	balteatus	09	01	2001	8
NHMA post2000		Diptera	Syrphidae	Episyrphus	balteatus	09	01	2001	8
NHMA post2000		Diptera	Syrphidae	Episyrphus	balteatus	09	01	2001	8
NHMA post2000		Diptera	Syrphidae	Episyrphus	balteatus	09	01	2001	8
NHMA post2000		Diptera	Syrphidae	Episyrphus	balteatus	09	01	2001	8
NHMA post2000		Diptera	Syrphidae	Episyrphus	balteatus	09	01	2001	8
NHMA post2000		Diptera	Syrphidae	Episyrphus	balteatus	09	01	2001	8
Naturbasen		Diptera	Syrphidae	Episyrphus	balteatus	09	01	2001	8
NHMA post2000		Diptera	Syrphidae	Episyrphus	balteatus	10	01	2001	9
NHMA post2000		Diptera	Syrphidae	Episyrphus	balteatus	10	01	2001	9
NHMA post2000		Diptera	Syrphidae	Episyrphus	balteatus	13	02	2001	43
NHMA post2000		Diptera	Syrphidae	Episyrphus	balteatus	18	02	2001	48
NHMA post2000		Diptera	Syrphidae	Episyrphus	balteatus	25	07	2001	205
NHMA post2000		Diptera	Syrphidae	Episyrphus	balteatus	15	08	2001	226
NHMA post2000		Diptera	Syrphidae	Episyrphus	balteatus	21	08	2001	232
NHMA post2000		Diptera	Syrphidae	Episyrphus	balteatus	24	08	2001	235
NHMA post2000		Diptera	Syrphidae	Episyrphus	balteatus	03	09	2001	245
NHMA post2000		Diptera	Syrphidae	Episyrphus	balteatus	18	10	2001	290
NHMA post2000		Diptera	Syrphidae	Episyrphus	balteatus	01	11	2001	304
Naturbasen		Diptera	Syrphidae	Episyrphus	balteatus	01	11	2001	304
NHMA post2000		Diptera	Syrphidae	Episyrphus	balteatus	13	11	2001	316
NHMA post2000		Diptera	Syrphidae	Episyrphus	balteatus	13	11	2001	316
NHMA post2000		Diptera	Syrphidae	Episyrphus	balteatus	10	12	2001	343
NHMA post2000		Diptera	Syrphidae	Episyrphus	balteatus	11	12	2001	344
NHMA post2000		Diptera	Syrphidae	Episyrphus	balteatus	11	12	2001	344
NHMA post2000		Diptera	Syrphidae	Episyrphus	balteatus	17	12	2001	350
NHMA post2000		Diptera	Syrphidae	Episyrphus	balteatus	17	12	2001	350
NHMA post2000		Diptera	Syrphidae	Episyrphus	balteatus	14	02	2002	44
NHMA post2000		Diptera	Syrphidae	Episyrphus	balteatus	04	03	2002	62
NHMA post2000		Diptera	Syrphidae	Episyrphus	balteatus	04	03	2002	62
NHMA post2000		Diptera	Syrphidae	Episyrphus	balteatus	04	03	2002	62
NHMA post2000		Diptera	Syrphidae	Episyrphus	balteatus	12	03	2002	70
NHMA post2000		Diptera	Syrphidae	Episyrphus	balteatus	12	03	2002	70
NHMA post2000		Diptera	Syrphidae	Episyrphus	balteatus	12	03	2002	70
NHMA post2000		Diptera	Syrphidae	Episyrphus	balteatus	12	03	2002	70
NHMA post2000		Diptera	Syrphidae	Episyrphus	balteatus	28	03	2002	86
NHMA post2000		Diptera	Syrphidae	Episyrphus	balteatus	28	03	2002	86
NHMA post2000		Diptera	Syrphidae	Episyrphus	balteatus	27	05	2002	146
NHMA post2000		Diptera	Syrphidae	Episyrphus	balteatus	05	06	2002	155
NHMA post2000		Diptera	Syrphidae	Episyrphus	balteatus	06	06	2002	156
NHMA post2000		Diptera	Syrphidae	Episyrphus	balteatus	07	06	2002	157
NHMA post2000		Diptera	Syrphidae	Episyrphus	balteatus	16	06	2002	166
NHMA post2000		Diptera	Syrphidae	Episyrphus	balteatus	06	07	2002	186
NHMA post2000		Diptera	Syrphidae	Episyrphus	balteatus	09	07	2002	189
NHMA post2000		Diptera	Syrphidae	Episyrphus	balteatus	11	07	2002	191
NHMA post2000		Diptera	Syrphidae	Episyrphus	balteatus	16	07	2002	196
NHMA post2000		Diptera	Syrphidae	Episyrphus	balteatus	15	08	2002	226
NHMA post2000		Diptera	Syrphidae	Episyrphus	balteatus	15	08	2002	226
NHMA post2000		Diptera	Syrphidae	Episyrphus	balteatus	18	09	2002	260
NHMA post2000		Diptera	Syrphidae	Episyrphus	balteatus	01	10	2002	273
NHMA post2000		Diptera	Syrphidae	Episyrphus	balteatus	04	10	2002	276
NHMA post2000		Diptera	Syrphidae	Episyrphus	balteatus	07	10	2002	279
NHMA post2000		Diptera	Syrphidae	Episyrphus	balteatus	11	10	2002	283
NHMA post2000		Diptera	Syrphidae	Episyrphus	balteatus	16	10	2002	288
NHMA post2000		Diptera	Syrphidae	Episyrphus	balteatus	29	10	2002	301
NHMA post2000		Diptera	Syrphidae	Episyrphus	balteatus	05	11	2002	308
NHMA post2000		Diptera	Syrphidae	Episyrphus	balteatus	16	01	2003	15
NHMA post2000		Diptera	Syrphidae	Episyrphus	balteatus	19	03	2003	77
NHMA post2000		Diptera	Syrphidae	Episyrphus	balteatus	27	05	2003	146
NHMA post2000		Diptera	Syrphidae	Episyrphus	balteatus	28	05	2003	147
NHMA post2000		Diptera	Syrphidae	Episyrphus	balteatus	28	05	2003	147
NHMA post2000		Diptera	Syrphidae	Episyrphus	balteatus	07	06	2003	157
NHMA post2000		Diptera	Syrphidae	Episyrphus	balteatus	11	06	2003	161
NHMA post2000		Diptera	Syrphidae	Episyrphus	balteatus	29	06	2003	179
Naturbasen		Diptera	Syrphidae	Episyrphus	balteatus	12	07	2003	192
Naturbasen		Diptera	Syrphidae	Episyrphus	balteatus	20	07	2003	200
NHMA post2000		Diptera	Syrphidae	Episyrphus	balteatus	09	08	2003	220
NHMA post2000		Diptera	Syrphidae	Episyrphus	balteatus	09	08	2003	220
NHMA post2000		Diptera	Syrphidae	Episyrphus	balteatus	09	08	2003	220
NHMA post2000		Diptera	Syrphidae	Episyrphus	balteatus	24	09	2003	266
NHMA post2000		Diptera	Syrphidae	Episyrphus	balteatus	27	09	2003	269
NHMA post2000		Diptera	Syrphidae	Episyrphus	balteatus	12	10	2003	284
NHMA post2000		Diptera	Syrphidae	Episyrphus	balteatus	13	10	2003	285
NHMA post2000		Diptera	Syrphidae	Episyrphus	balteatus	16	10	2003	288
NHMA post2000		Diptera	Syrphidae	Episyrphus	balteatus	04	11	2003	307
NHMA post2000		Diptera	Syrphidae	Episyrphus	balteatus	04	11	2003	307
NHMA post2000		Diptera	Syrphidae	Episyrphus	balteatus	12	11	2003	315
NHMA post2000		Diptera	Syrphidae	Episyrphus	balteatus	28	11	2003	331
NHMA post2000		Diptera	Syrphidae	Episyrphus	balteatus	28	11	2003	331
NHMA post2000		Diptera	Syrphidae	Episyrphus	balteatus	05	12	2003	338
NHMA post2000		Diptera	Syrphidae	Episyrphus	balteatus	05	12	2003	338
NHMA post2000		Diptera	Syrphidae	Episyrphus	balteatus	15	02	2004	45
NHMA post2000		Diptera	Syrphidae	Episyrphus	balteatus	15	02	2004	45
NHMA post2000		Diptera	Syrphidae	Episyrphus	balteatus	09	04	2004	99
NHMA post2000		Diptera	Syrphidae	Episyrphus	balteatus	03	07	2004	184
Naturbasen		Diptera	Syrphidae	Episyrphus	balteatus	12	07	2004	193
Naturbasen		Diptera	Syrphidae	Episyrphus	balteatus	15	07	2004	196
Naturbasen		Diptera	Syrphidae	Episyrphus	balteatus	17	07	2004	198
Naturbasen		Diptera	Syrphidae	Episyrphus	balteatus	01	08	2004	213
NHMA post2000		Diptera	Syrphidae	Episyrphus	balteatus	04	08	2004	216
NHMA post2000		Diptera	Syrphidae	Episyrphus	balteatus	04	08	2004	216
NHMA post2000		Diptera	Syrphidae	Episyrphus	balteatus	05	08	2004	217
NHMA post2000		Diptera	Syrphidae	Episyrphus	balteatus	05	08	2004	217
Naturbasen		Diptera	Syrphidae	Episyrphus	balteatus	07	08	2004	219
Naturbasen		Diptera	Syrphidae	Episyrphus	balteatus	08	08	2004	220
Naturbasen		Diptera	Syrphidae	Episyrphus	balteatus	09	08	2004	221
Naturbasen		Diptera	Syrphidae	Episyrphus	balteatus	12	08	2004	224
Naturbasen		Diptera	Syrphidae	Episyrphus	balteatus	14	08	2004	226
NHMD	000148671	Diptera	Syrphidae	Episyrphus	balteatus	20	08	2004	232
NHMA post2000		Diptera	Syrphidae	Episyrphus	balteatus	09	09	2004	252
NHMA post2000		Diptera	Syrphidae	Episyrphus	balteatus	09	09	2004	252
NHMA post2000		Diptera	Syrphidae	Episyrphus	balteatus	06	11	2004	310
NHMA post2000		Diptera	Syrphidae	Episyrphus	balteatus	16	11	2004	320
NHMA post2000		Diptera	Syrphidae	Episyrphus	balteatus	21	11	2004	325
NHMA post2000		Diptera	Syrphidae	Episyrphus	balteatus	09	12	2004	343
NHMA post2000		Diptera	Syrphidae	Episyrphus	balteatus	19	12	2004	353
NHMA post2000		Diptera	Syrphidae	Episyrphus	balteatus	11	01	2005	10
Naturbasen		Diptera	Syrphidae	Episyrphus	balteatus	26	06	2005	176
NHMA post2000		Diptera	Syrphidae	Episyrphus	balteatus	02	07	2005	182
Naturbasen		Diptera	Syrphidae	Episyrphus	balteatus	14	07	2005	194
Naturbasen		Diptera	Syrphidae	Episyrphus	balteatus	17	07	2005	197
Naturbasen		Diptera	Syrphidae	Episyrphus	balteatus	22	07	2005	202
Naturbasen		Diptera	Syrphidae	Episyrphus	balteatus	22	07	2005	202
Naturbasen		Diptera	Syrphidae	Episyrphus	balteatus	24	07	2005	204
Naturbasen		Diptera	Syrphidae	Episyrphus	balteatus	28	07	2005	208
Naturbasen		Diptera	Syrphidae	Episyrphus	balteatus	02	08	2005	213
Naturbasen		Diptera	Syrphidae	Episyrphus	balteatus	02	08	2005	213
Naturbasen		Diptera	Syrphidae	Episyrphus	balteatus	04	08	2005	215
Naturbasen		Diptera	Syrphidae	Episyrphus	balteatus	06	08	2005	217
Naturbasen		Diptera	Syrphidae	Episyrphus	balteatus	07	08	2005	218
Naturbasen		Diptera	Syrphidae	Episyrphus	balteatus	09	08	2005	220
Naturbasen		Diptera	Syrphidae	Episyrphus	balteatus	09	08	2005	220
Naturbasen		Diptera	Syrphidae	Episyrphus	balteatus	13	08	2005	224
NHMA post2000		Diptera	Syrphidae	Episyrphus	balteatus	16	08	2005	227
NHMA post2000		Diptera	Syrphidae	Episyrphus	balteatus	17	08	2005	228
NHMA post2000		Diptera	Syrphidae	Episyrphus	balteatus	18	08	2005	229
Naturbasen		Diptera	Syrphidae	Episyrphus	balteatus	30	08	2005	241
Naturbasen		Diptera	Syrphidae	Episyrphus	balteatus	09	09	2005	251
Naturbasen		Diptera	Syrphidae	Episyrphus	balteatus	13	09	2005	255
Naturbasen		Diptera	Syrphidae	Episyrphus	balteatus	20	09	2005	262
Naturbasen		Diptera	Syrphidae	Episyrphus	balteatus	25	09	2005	267
NHMA post2000		Diptera	Syrphidae	Episyrphus	balteatus	12	12	2005	345
NHMA post2000		Diptera	Syrphidae	Episyrphus	balteatus	12	12	2005	345
Naturbasen		Diptera	Syrphidae	Episyrphus	balteatus	25	12	2005	358
Naturbasen		Diptera	Syrphidae	Episyrphus	balteatus	14	04	2006	103
Naturbasen		Diptera	Syrphidae	Episyrphus	balteatus	30	05	2006	149
Naturbasen		Diptera	Syrphidae	Episyrphus	balteatus	25	06	2006	175
Naturbasen		Diptera	Syrphidae	Episyrphus	balteatus	29	06	2006	179
Naturbasen		Diptera	Syrphidae	Episyrphus	balteatus	06	07	2006	186
Naturbasen		Diptera	Syrphidae	Episyrphus	balteatus	13	07	2006	193
NHMA post2000		Diptera	Syrphidae	Episyrphus	balteatus	15	07	2006	195
Naturbasen		Diptera	Syrphidae	Episyrphus	balteatus	23	07	2006	203
Naturbasen		Diptera	Syrphidae	Episyrphus	balteatus	23	07	2006	203
Naturbasen		Diptera	Syrphidae	Episyrphus	balteatus	25	07	2006	205
Naturbasen		Diptera	Syrphidae	Episyrphus	balteatus	25	07	2006	205
NHMA post2000		Diptera	Syrphidae	Episyrphus	balteatus	30	07	2006	210
Naturbasen		Diptera	Syrphidae	Episyrphus	balteatus	30	07	2006	210
Naturbasen		Diptera	Syrphidae	Episyrphus	balteatus	01	08	2006	212
Naturbasen		Diptera	Syrphidae	Episyrphus	balteatus	09	08	2006	220
Naturbasen		Diptera	Syrphidae	Episyrphus	balteatus	12	08	2006	223
Naturbasen		Diptera	Syrphidae	Episyrphus	balteatus	04	10	2006	276
Naturbasen		Diptera	Syrphidae	Episyrphus	balteatus	10	10	2006	282
Naturbasen		Diptera	Syrphidae	Episyrphus	balteatus	25	10	2006	297
Naturbasen		Diptera	Syrphidae	Episyrphus	balteatus	02	11	2006	305
Naturbasen		Diptera	Syrphidae	Episyrphus	balteatus	03	11	2006	306
NHMA post2000		Diptera	Syrphidae	Episyrphus	balteatus	14	11	2006	317
NHMA post2000		Diptera	Syrphidae	Episyrphus	balteatus	24	11	2006	327
Naturbasen		Diptera	Syrphidae	Episyrphus	balteatus	24	11	2006	327
NHMA post2000		Diptera	Syrphidae	Episyrphus	balteatus	28	11	2006	331
NHMA post2000		Diptera	Syrphidae	Episyrphus	balteatus	28	11	2006	331
Naturbasen		Diptera	Syrphidae	Episyrphus	balteatus	28	11	2006	331
Naturbasen		Diptera	Syrphidae	Episyrphus	balteatus	28	11	2006	331
NHMA post2000		Diptera	Syrphidae	Episyrphus	balteatus	20	12	2006	353
NHMA post2000		Diptera	Syrphidae	Episyrphus	balteatus	20	12	2006	353
Naturbasen		Diptera	Syrphidae	Episyrphus	balteatus	20	12	2006	353
Naturbasen		Diptera	Syrphidae	Episyrphus	balteatus	24	12	2006	357
Naturbasen		Diptera	Syrphidae	Episyrphus	balteatus	13	03	2007	71
NHMA post2000		Diptera	Syrphidae	Episyrphus	balteatus	16	04	2007	105
NHMA post2000		Diptera	Syrphidae	Episyrphus	balteatus	17	05	2007	136
Naturbasen		Diptera	Syrphidae	Episyrphus	balteatus	20	05	2007	139
Naturbasen		Diptera	Syrphidae	Episyrphus	balteatus	20	05	2007	139
Naturbasen		Diptera	Syrphidae	Episyrphus	balteatus	21	05	2007	140
Naturbasen		Diptera	Syrphidae	Episyrphus	balteatus	22	05	2007	141
Naturbasen		Diptera	Syrphidae	Episyrphus	balteatus	26	05	2007	145
Naturbasen		Diptera	Syrphidae	Episyrphus	balteatus	27	05	2007	146
Naturbasen		Diptera	Syrphidae	Episyrphus	balteatus	28	05	2007	147
Naturbasen		Diptera	Syrphidae	Episyrphus	balteatus	30	05	2007	149
Naturbasen		Diptera	Syrphidae	Episyrphus	balteatus	02	06	2007	152
Naturbasen		Diptera	Syrphidae	Episyrphus	balteatus	08	06	2007	158
Naturbasen		Diptera	Syrphidae	Episyrphus	balteatus	08	06	2007	158
Naturbasen		Diptera	Syrphidae	Episyrphus	balteatus	08	06	2007	158
Naturbasen		Diptera	Syrphidae	Episyrphus	balteatus	10	06	2007	160
Naturbasen		Diptera	Syrphidae	Episyrphus	balteatus	10	06	2007	160
Naturbasen		Diptera	Syrphidae	Episyrphus	balteatus	14	06	2007	164
Naturbasen		Diptera	Syrphidae	Episyrphus	balteatus	18	06	2007	168
Naturbasen		Diptera	Syrphidae	Episyrphus	balteatus	21	06	2007	171
Naturbasen		Diptera	Syrphidae	Episyrphus	balteatus	22	06	2007	172
Naturbasen		Diptera	Syrphidae	Episyrphus	balteatus	22	06	2007	172
Naturbasen		Diptera	Syrphidae	Episyrphus	balteatus	22	06	2007	172
Naturbasen		Diptera	Syrphidae	Episyrphus	balteatus	23	06	2007	173
Naturbasen		Diptera	Syrphidae	Episyrphus	balteatus	24	06	2007	174
Naturbasen		Diptera	Syrphidae	Episyrphus	balteatus	25	06	2007	175
Naturbasen		Diptera	Syrphidae	Episyrphus	balteatus	26	06	2007	176
Naturbasen		Diptera	Syrphidae	Episyrphus	balteatus	30	06	2007	180
Naturbasen		Diptera	Syrphidae	Episyrphus	balteatus	01	07	2007	181
Naturbasen		Diptera	Syrphidae	Episyrphus	balteatus	01	07	2007	181
Naturbasen		Diptera	Syrphidae	Episyrphus	balteatus	03	07	2007	183
Naturbasen		Diptera	Syrphidae	Episyrphus	balteatus	03	07	2007	183
Naturbasen		Diptera	Syrphidae	Episyrphus	balteatus	05	07	2007	185
Naturbasen		Diptera	Syrphidae	Episyrphus	balteatus	08	07	2007	188
Naturbasen		Diptera	Syrphidae	Episyrphus	balteatus	08	07	2007	188
Naturbasen		Diptera	Syrphidae	Episyrphus	balteatus	10	07	2007	190
Naturbasen		Diptera	Syrphidae	Episyrphus	balteatus	10	07	2007	190
Naturbasen		Diptera	Syrphidae	Episyrphus	balteatus	12	07	2007	192
Naturbasen		Diptera	Syrphidae	Episyrphus	balteatus	14	07	2007	194
Naturbasen		Diptera	Syrphidae	Episyrphus	balteatus	14	07	2007	194
Naturbasen		Diptera	Syrphidae	Episyrphus	balteatus	15	07	2007	195
Naturbasen		Diptera	Syrphidae	Episyrphus	balteatus	15	07	2007	195
Naturbasen		Diptera	Syrphidae	Episyrphus	balteatus	17	07	2007	197
Naturbasen		Diptera	Syrphidae	Episyrphus	balteatus	18	07	2007	198
Naturbasen		Diptera	Syrphidae	Episyrphus	balteatus	18	07	2007	198
Naturbasen		Diptera	Syrphidae	Episyrphus	balteatus	18	07	2007	198
Naturbasen		Diptera	Syrphidae	Episyrphus	balteatus	19	07	2007	199
Naturbasen		Diptera	Syrphidae	Episyrphus	balteatus	20	07	2007	200
Naturbasen		Diptera	Syrphidae	Episyrphus	balteatus	20	07	2007	200
Naturbasen		Diptera	Syrphidae	Episyrphus	balteatus	20	07	2007	200
Naturbasen		Diptera	Syrphidae	Episyrphus	balteatus	20	07	2007	200
Naturbasen		Diptera	Syrphidae	Episyrphus	balteatus	20	07	2007	200
Naturbasen		Diptera	Syrphidae	Episyrphus	balteatus	21	07	2007	201
Naturbasen		Diptera	Syrphidae	Episyrphus	balteatus	21	07	2007	201
Naturbasen		Diptera	Syrphidae	Episyrphus	balteatus	23	07	2007	203
Naturbasen		Diptera	Syrphidae	Episyrphus	balteatus	23	07	2007	203
Naturbasen		Diptera	Syrphidae	Episyrphus	balteatus	23	07	2007	203
Naturbasen		Diptera	Syrphidae	Episyrphus	balteatus	27	07	2007	207
Naturbasen		Diptera	Syrphidae	Episyrphus	balteatus	29	07	2007	209
Naturbasen		Diptera	Syrphidae	Episyrphus	balteatus	02	08	2007	213
Naturbasen		Diptera	Syrphidae	Episyrphus	balteatus	02	08	2007	213
Naturbasen		Diptera	Syrphidae	Episyrphus	balteatus	02	08	2007	213
Naturbasen		Diptera	Syrphidae	Episyrphus	balteatus	02	08	2007	213
Naturbasen		Diptera	Syrphidae	Episyrphus	balteatus	02	08	2007	213
Naturbasen		Diptera	Syrphidae	Episyrphus	balteatus	05	08	2007	216
Naturbasen		Diptera	Syrphidae	Episyrphus	balteatus	06	08	2007	217
Naturbasen		Diptera	Syrphidae	Episyrphus	balteatus	12	08	2007	223
Naturbasen		Diptera	Syrphidae	Episyrphus	balteatus	13	08	2007	224
Naturbasen		Diptera	Syrphidae	Episyrphus	balteatus	13	08	2007	224
Naturbasen		Diptera	Syrphidae	Episyrphus	balteatus	14	08	2007	225
Naturbasen		Diptera	Syrphidae	Episyrphus	balteatus	16	08	2007	227
Naturbasen		Diptera	Syrphidae	Episyrphus	balteatus	16	08	2007	227
Naturbasen		Diptera	Syrphidae	Episyrphus	balteatus	18	08	2007	229
Naturbasen		Diptera	Syrphidae	Episyrphus	balteatus	19	08	2007	230
Naturbasen		Diptera	Syrphidae	Episyrphus	balteatus	25	08	2007	236
Naturbasen		Diptera	Syrphidae	Episyrphus	balteatus	25	08	2007	236
Naturbasen		Diptera	Syrphidae	Episyrphus	balteatus	25	08	2007	236
NHMA post2000		Diptera	Syrphidae	Episyrphus	balteatus	28	08	2007	239
Naturbasen		Diptera	Syrphidae	Episyrphus	balteatus	01	09	2007	243
Naturbasen		Diptera	Syrphidae	Episyrphus	balteatus	01	09	2007	243
Naturbasen		Diptera	Syrphidae	Episyrphus	balteatus	05	09	2007	247
Naturbasen		Diptera	Syrphidae	Episyrphus	balteatus	05	09	2007	247
Naturbasen		Diptera	Syrphidae	Episyrphus	balteatus	06	09	2007	248
Naturbasen		Diptera	Syrphidae	Episyrphus	balteatus	11	09	2007	253
Naturbasen		Diptera	Syrphidae	Episyrphus	balteatus	13	09	2007	255
Naturbasen		Diptera	Syrphidae	Episyrphus	balteatus	14	09	2007	256
Naturbasen		Diptera	Syrphidae	Episyrphus	balteatus	16	09	2007	258
Naturbasen		Diptera	Syrphidae	Episyrphus	balteatus	22	09	2007	264
Naturbasen		Diptera	Syrphidae	Episyrphus	balteatus	22	09	2007	264
Naturbasen		Diptera	Syrphidae	Episyrphus	balteatus	24	09	2007	266
Naturbasen		Diptera	Syrphidae	Episyrphus	balteatus	30	09	2007	272
Naturbasen		Diptera	Syrphidae	Episyrphus	balteatus	03	10	2007	275
Naturbasen		Diptera	Syrphidae	Episyrphus	balteatus	04	10	2007	276
Naturbasen		Diptera	Syrphidae	Episyrphus	balteatus	07	10	2007	279
Naturbasen		Diptera	Syrphidae	Episyrphus	balteatus	10	10	2007	282
Naturbasen		Diptera	Syrphidae	Episyrphus	balteatus	13	10	2007	285
Naturbasen		Diptera	Syrphidae	Episyrphus	balteatus	14	10	2007	286
Naturbasen		Diptera	Syrphidae	Episyrphus	balteatus	15	10	2007	287
Naturbasen		Diptera	Syrphidae	Episyrphus	balteatus	16	10	2007	288
Naturbasen		Diptera	Syrphidae	Episyrphus	balteatus	17	10	2007	289
Naturbasen		Diptera	Syrphidae	Episyrphus	balteatus	21	10	2007	293
Naturbasen		Diptera	Syrphidae	Episyrphus	balteatus	24	10	2007	296
NHMA post2000		Diptera	Syrphidae	Episyrphus	balteatus	25	10	2007	297
Naturbasen		Diptera	Syrphidae	Episyrphus	balteatus	25	10	2007	297
Naturbasen		Diptera	Syrphidae	Episyrphus	balteatus	04	11	2007	307
Naturbasen		Diptera	Syrphidae	Episyrphus	balteatus	04	11	2007	307
Naturbasen		Diptera	Syrphidae	Episyrphus	balteatus	11	11	2007	314
Naturbasen		Diptera	Syrphidae	Episyrphus	balteatus	23	11	2007	326
NHMA post2000		Diptera	Syrphidae	Episyrphus	balteatus	30	11	2007	333
NHMA post2000		Diptera	Syrphidae	Episyrphus	balteatus	30	11	2007	333
Naturbasen		Diptera	Syrphidae	Episyrphus	balteatus	30	11	2007	333
Naturbasen		Diptera	Syrphidae	Episyrphus	balteatus	06	12	2007	339
NHMA post2000		Diptera	Syrphidae	Episyrphus	balteatus	07	02	2008	37
NHMA post2000		Diptera	Syrphidae	Episyrphus	balteatus	07	02	2008	37
NHMA post2000		Diptera	Syrphidae	Episyrphus	balteatus	07	02	2008	37
Naturbasen		Diptera	Syrphidae	Episyrphus	balteatus	07	02	2008	37
Naturbasen		Diptera	Syrphidae	Episyrphus	balteatus	09	02	2008	39
Naturbasen		Diptera	Syrphidae	Episyrphus	balteatus	09	02	2008	39
Naturbasen		Diptera	Syrphidae	Episyrphus	balteatus	09	02	2008	39
NHMA post2000		Diptera	Syrphidae	Episyrphus	balteatus	10	02	2008	40
NHMA post2000		Diptera	Syrphidae	Episyrphus	balteatus	10	02	2008	40
NHMA post2000		Diptera	Syrphidae	Episyrphus	balteatus	10	02	2008	40
Naturbasen		Diptera	Syrphidae	Episyrphus	balteatus	10	02	2008	40
Naturbasen		Diptera	Syrphidae	Episyrphus	balteatus	14	02	2008	44
Naturbasen		Diptera	Syrphidae	Episyrphus	balteatus	25	02	2008	55
Naturbasen		Diptera	Syrphidae	Episyrphus	balteatus	28	02	2008	58
Naturbasen		Diptera	Syrphidae	Episyrphus	balteatus	29	02	2008	59
NHMA post2000		Diptera	Syrphidae	Episyrphus	balteatus	17	03	2008	76
Naturbasen		Diptera	Syrphidae	Episyrphus	balteatus	17	03	2008	76
Naturbasen		Diptera	Syrphidae	Episyrphus	balteatus	20	03	2008	79
Naturbasen		Diptera	Syrphidae	Episyrphus	balteatus	01	04	2008	91
Naturbasen		Diptera	Syrphidae	Episyrphus	balteatus	04	04	2008	94
NHMA post2000		Diptera	Syrphidae	Episyrphus	balteatus	05	04	2008	95
NHMA post2000		Diptera	Syrphidae	Episyrphus	balteatus	05	04	2008	95
Naturbasen		Diptera	Syrphidae	Episyrphus	balteatus	05	04	2008	95
Naturbasen		Diptera	Syrphidae	Episyrphus	balteatus	05	04	2008	95
NHMA post2000		Diptera	Syrphidae	Episyrphus	balteatus	07	04	2008	97
Naturbasen		Diptera	Syrphidae	Episyrphus	balteatus	07	04	2008	97
NHMA post2000		Diptera	Syrphidae	Episyrphus	balteatus	19	04	2008	109
Naturbasen		Diptera	Syrphidae	Episyrphus	balteatus	20	04	2008	110
Naturbasen		Diptera	Syrphidae	Episyrphus	balteatus	28	04	2008	118
Naturbasen		Diptera	Syrphidae	Episyrphus	balteatus	28	04	2008	118
NHMA post2000		Diptera	Syrphidae	Episyrphus	balteatus	14	05	2008	134
Naturbasen		Diptera	Syrphidae	Episyrphus	balteatus	15	05	2008	135
Naturbasen		Diptera	Syrphidae	Episyrphus	balteatus	20	05	2008	140
Naturbasen		Diptera	Syrphidae	Episyrphus	balteatus	29	05	2008	149
Naturbasen		Diptera	Syrphidae	Episyrphus	balteatus	30	05	2008	150
Naturbasen		Diptera	Syrphidae	Episyrphus	balteatus	30	05	2008	150
Naturbasen		Diptera	Syrphidae	Episyrphus	balteatus	30	05	2008	150
Naturbasen		Diptera	Syrphidae	Episyrphus	balteatus	31	05	2008	151
Naturbasen		Diptera	Syrphidae	Episyrphus	balteatus	31	05	2008	151
Naturbasen		Diptera	Syrphidae	Episyrphus	balteatus	02	06	2008	153
Naturbasen		Diptera	Syrphidae	Episyrphus	balteatus	04	06	2008	155
Naturbasen		Diptera	Syrphidae	Episyrphus	balteatus	06	06	2008	157
Naturbasen		Diptera	Syrphidae	Episyrphus	balteatus	06	06	2008	157
Naturbasen		Diptera	Syrphidae	Episyrphus	balteatus	07	06	2008	158
Naturbasen		Diptera	Syrphidae	Episyrphus	balteatus	07	06	2008	158
Naturbasen		Diptera	Syrphidae	Episyrphus	balteatus	09	06	2008	160
Naturbasen		Diptera	Syrphidae	Episyrphus	balteatus	12	06	2008	163
NHMA post2000		Diptera	Syrphidae	Episyrphus	balteatus	13	06	2008	164
Naturbasen		Diptera	Syrphidae	Episyrphus	balteatus	21	06	2008	172
Naturbasen		Diptera	Syrphidae	Episyrphus	balteatus	21	06	2008	172
Naturbasen		Diptera	Syrphidae	Episyrphus	balteatus	21	06	2008	172
Naturbasen		Diptera	Syrphidae	Episyrphus	balteatus	22	06	2008	173
Naturbasen		Diptera	Syrphidae	Episyrphus	balteatus	24	06	2008	175
Naturbasen		Diptera	Syrphidae	Episyrphus	balteatus	24	06	2008	175
Naturbasen		Diptera	Syrphidae	Episyrphus	balteatus	24	06	2008	175
Naturbasen		Diptera	Syrphidae	Episyrphus	balteatus	24	06	2008	175
Naturbasen		Diptera	Syrphidae	Episyrphus	balteatus	25	06	2008	176
Naturbasen		Diptera	Syrphidae	Episyrphus	balteatus	26	06	2008	177
Naturbasen		Diptera	Syrphidae	Episyrphus	balteatus	28	06	2008	179
Naturbasen		Diptera	Syrphidae	Episyrphus	balteatus	02	07	2008	183
Naturbasen		Diptera	Syrphidae	Episyrphus	balteatus	03	07	2008	184
Naturbasen		Diptera	Syrphidae	Episyrphus	balteatus	04	07	2008	185
Naturbasen		Diptera	Syrphidae	Episyrphus	balteatus	05	07	2008	186
Naturbasen		Diptera	Syrphidae	Episyrphus	balteatus	06	07	2008	187
Naturbasen		Diptera	Syrphidae	Episyrphus	balteatus	06	07	2008	187
Naturbasen		Diptera	Syrphidae	Episyrphus	balteatus	07	07	2008	188
Naturbasen		Diptera	Syrphidae	Episyrphus	balteatus	07	07	2008	188
Naturbasen		Diptera	Syrphidae	Episyrphus	balteatus	08	07	2008	189
Naturbasen		Diptera	Syrphidae	Episyrphus	balteatus	08	07	2008	189
Naturbasen		Diptera	Syrphidae	Episyrphus	balteatus	08	07	2008	189
Naturbasen		Diptera	Syrphidae	Episyrphus	balteatus	09	07	2008	190
Naturbasen		Diptera	Syrphidae	Episyrphus	balteatus	10	07	2008	191
Naturbasen		Diptera	Syrphidae	Episyrphus	balteatus	10	07	2008	191
Naturbasen		Diptera	Syrphidae	Episyrphus	balteatus	10	07	2008	191
Naturbasen		Diptera	Syrphidae	Episyrphus	balteatus	11	07	2008	192
Naturbasen		Diptera	Syrphidae	Episyrphus	balteatus	11	07	2008	192
Naturbasen		Diptera	Syrphidae	Episyrphus	balteatus	11	07	2008	192
Naturbasen		Diptera	Syrphidae	Episyrphus	balteatus	11	07	2008	192
Naturbasen		Diptera	Syrphidae	Episyrphus	balteatus	12	07	2008	193
Naturbasen		Diptera	Syrphidae	Episyrphus	balteatus	12	07	2008	193
Naturbasen		Diptera	Syrphidae	Episyrphus	balteatus	12	07	2008	193
Naturbasen		Diptera	Syrphidae	Episyrphus	balteatus	12	07	2008	193
Naturbasen		Diptera	Syrphidae	Episyrphus	balteatus	12	07	2008	193
Naturbasen		Diptera	Syrphidae	Episyrphus	balteatus	13	07	2008	194
Naturbasen		Diptera	Syrphidae	Episyrphus	balteatus	13	07	2008	194
Naturbasen		Diptera	Syrphidae	Episyrphus	balteatus	13	07	2008	194
Naturbasen		Diptera	Syrphidae	Episyrphus	balteatus	14	07	2008	195
Naturbasen		Diptera	Syrphidae	Episyrphus	balteatus	14	07	2008	195
Naturbasen		Diptera	Syrphidae	Episyrphus	balteatus	14	07	2008	195
Naturbasen		Diptera	Syrphidae	Episyrphus	balteatus	15	07	2008	196
Naturbasen		Diptera	Syrphidae	Episyrphus	balteatus	15	07	2008	196
Naturbasen		Diptera	Syrphidae	Episyrphus	balteatus	16	07	2008	197
Naturbasen		Diptera	Syrphidae	Episyrphus	balteatus	16	07	2008	197
Naturbasen		Diptera	Syrphidae	Episyrphus	balteatus	16	07	2008	197
Naturbasen		Diptera	Syrphidae	Episyrphus	balteatus	16	07	2008	197
Naturbasen		Diptera	Syrphidae	Episyrphus	balteatus	17	07	2008	198
Naturbasen		Diptera	Syrphidae	Episyrphus	balteatus	17	07	2008	198
Naturbasen		Diptera	Syrphidae	Episyrphus	balteatus	17	07	2008	198
Naturbasen		Diptera	Syrphidae	Episyrphus	balteatus	17	07	2008	198
Naturbasen		Diptera	Syrphidae	Episyrphus	balteatus	18	07	2008	199
Naturbasen		Diptera	Syrphidae	Episyrphus	balteatus	18	07	2008	199
Naturbasen		Diptera	Syrphidae	Episyrphus	balteatus	19	07	2008	200
Naturbasen		Diptera	Syrphidae	Episyrphus	balteatus	19	07	2008	200
Naturbasen		Diptera	Syrphidae	Episyrphus	balteatus	19	07	2008	200
Naturbasen		Diptera	Syrphidae	Episyrphus	balteatus	19	07	2008	200
Naturbasen		Diptera	Syrphidae	Episyrphus	balteatus	20	07	2008	201
Naturbasen		Diptera	Syrphidae	Episyrphus	balteatus	20	07	2008	201
Naturbasen		Diptera	Syrphidae	Episyrphus	balteatus	20	07	2008	201
Naturbasen		Diptera	Syrphidae	Episyrphus	balteatus	20	07	2008	201
Naturbasen		Diptera	Syrphidae	Episyrphus	balteatus	21	07	2008	202
Naturbasen		Diptera	Syrphidae	Episyrphus	balteatus	21	07	2008	202
Naturbasen		Diptera	Syrphidae	Episyrphus	balteatus	22	07	2008	203
Naturbasen		Diptera	Syrphidae	Episyrphus	balteatus	23	07	2008	204
Naturbasen		Diptera	Syrphidae	Episyrphus	balteatus	23	07	2008	204
Naturbasen		Diptera	Syrphidae	Episyrphus	balteatus	23	07	2008	204
Naturbasen		Diptera	Syrphidae	Episyrphus	balteatus	23	07	2008	204
Naturbasen		Diptera	Syrphidae	Episyrphus	balteatus	24	07	2008	205
Naturbasen		Diptera	Syrphidae	Episyrphus	balteatus	24	07	2008	205
Naturbasen		Diptera	Syrphidae	Episyrphus	balteatus	25	07	2008	206
Naturbasen		Diptera	Syrphidae	Episyrphus	balteatus	25	07	2008	206
Naturbasen		Diptera	Syrphidae	Episyrphus	balteatus	25	07	2008	206
Naturbasen		Diptera	Syrphidae	Episyrphus	balteatus	25	07	2008	206
Naturbasen		Diptera	Syrphidae	Episyrphus	balteatus	25	07	2008	206
Naturbasen		Diptera	Syrphidae	Episyrphus	balteatus	25	07	2008	206
Naturbasen		Diptera	Syrphidae	Episyrphus	balteatus	26	07	2008	207
Naturbasen		Diptera	Syrphidae	Episyrphus	balteatus	27	07	2008	208
Naturbasen		Diptera	Syrphidae	Episyrphus	balteatus	27	07	2008	208
Naturbasen		Diptera	Syrphidae	Episyrphus	balteatus	27	07	2008	208
Naturbasen		Diptera	Syrphidae	Episyrphus	balteatus	27	07	2008	208
Naturbasen		Diptera	Syrphidae	Episyrphus	balteatus	28	07	2008	209
Naturbasen		Diptera	Syrphidae	Episyrphus	balteatus	28	07	2008	209
Naturbasen		Diptera	Syrphidae	Episyrphus	balteatus	28	07	2008	209
Naturbasen		Diptera	Syrphidae	Episyrphus	balteatus	28	07	2008	209
Naturbasen		Diptera	Syrphidae	Episyrphus	balteatus	29	07	2008	210
Naturbasen		Diptera	Syrphidae	Episyrphus	balteatus	29	07	2008	210
Naturbasen		Diptera	Syrphidae	Episyrphus	balteatus	29	07	2008	210
Naturbasen		Diptera	Syrphidae	Episyrphus	balteatus	30	07	2008	211
Naturbasen		Diptera	Syrphidae	Episyrphus	balteatus	30	07	2008	211
Naturbasen		Diptera	Syrphidae	Episyrphus	balteatus	30	07	2008	211
Naturbasen		Diptera	Syrphidae	Episyrphus	balteatus	31	07	2008	212
Naturbasen		Diptera	Syrphidae	Episyrphus	balteatus	31	07	2008	212
Naturbasen		Diptera	Syrphidae	Episyrphus	balteatus	01	08	2008	213
Naturbasen		Diptera	Syrphidae	Episyrphus	balteatus	02	08	2008	214
Naturbasen		Diptera	Syrphidae	Episyrphus	balteatus	02	08	2008	214
Naturbasen		Diptera	Syrphidae	Episyrphus	balteatus	02	08	2008	214
Naturbasen		Diptera	Syrphidae	Episyrphus	balteatus	03	08	2008	215
Naturbasen		Diptera	Syrphidae	Episyrphus	balteatus	03	08	2008	215
Naturbasen		Diptera	Syrphidae	Episyrphus	balteatus	05	08	2008	217
Naturbasen		Diptera	Syrphidae	Episyrphus	balteatus	05	08	2008	217
Naturbasen		Diptera	Syrphidae	Episyrphus	balteatus	05	08	2008	217
Naturbasen		Diptera	Syrphidae	Episyrphus	balteatus	06	08	2008	218
Naturbasen		Diptera	Syrphidae	Episyrphus	balteatus	07	08	2008	219
Naturbasen		Diptera	Syrphidae	Episyrphus	balteatus	08	08	2008	220
Naturbasen		Diptera	Syrphidae	Episyrphus	balteatus	09	08	2008	221
Naturbasen		Diptera	Syrphidae	Episyrphus	balteatus	09	08	2008	221
Naturbasen		Diptera	Syrphidae	Episyrphus	balteatus	10	08	2008	222
Naturbasen		Diptera	Syrphidae	Episyrphus	balteatus	10	08	2008	222
Naturbasen		Diptera	Syrphidae	Episyrphus	balteatus	11	08	2008	223
Naturbasen		Diptera	Syrphidae	Episyrphus	balteatus	12	08	2008	224
Naturbasen		Diptera	Syrphidae	Episyrphus	balteatus	16	08	2008	228
Naturbasen		Diptera	Syrphidae	Episyrphus	balteatus	16	08	2008	228
Naturbasen		Diptera	Syrphidae	Episyrphus	balteatus	19	08	2008	231
Naturbasen		Diptera	Syrphidae	Episyrphus	balteatus	21	08	2008	233
Naturbasen		Diptera	Syrphidae	Episyrphus	balteatus	24	08	2008	236
Naturbasen		Diptera	Syrphidae	Episyrphus	balteatus	30	08	2008	242
Naturbasen		Diptera	Syrphidae	Episyrphus	balteatus	30	08	2008	242
Naturbasen		Diptera	Syrphidae	Episyrphus	balteatus	30	08	2008	242
Naturbasen		Diptera	Syrphidae	Episyrphus	balteatus	30	08	2008	242
Naturbasen		Diptera	Syrphidae	Episyrphus	balteatus	01	09	2008	244
Naturbasen		Diptera	Syrphidae	Episyrphus	balteatus	01	09	2008	244
Naturbasen		Diptera	Syrphidae	Episyrphus	balteatus	08	09	2008	251
Naturbasen		Diptera	Syrphidae	Episyrphus	balteatus	09	09	2008	252
Naturbasen		Diptera	Syrphidae	Episyrphus	balteatus	10	09	2008	253
Naturbasen		Diptera	Syrphidae	Episyrphus	balteatus	21	09	2008	264
Naturbasen		Diptera	Syrphidae	Episyrphus	balteatus	22	09	2008	265
Naturbasen		Diptera	Syrphidae	Episyrphus	balteatus	24	09	2008	267
Naturbasen		Diptera	Syrphidae	Episyrphus	balteatus	24	09	2008	267
Naturbasen		Diptera	Syrphidae	Episyrphus	balteatus	25	09	2008	268
Naturbasen		Diptera	Syrphidae	Episyrphus	balteatus	25	09	2008	268
Naturbasen		Diptera	Syrphidae	Episyrphus	balteatus	26	09	2008	269
Naturbasen		Diptera	Syrphidae	Episyrphus	balteatus	13	10	2008	286
NHMA post2000		Diptera	Syrphidae	Episyrphus	balteatus	24	12	2008	358
NHMA post2000		Diptera	Syrphidae	Episyrphus	balteatus	11	03	2009	69
Naturbasen		Diptera	Syrphidae	Episyrphus	balteatus	11	03	2009	69
Naturbasen		Diptera	Syrphidae	Episyrphus	balteatus	29	03	2009	87
Naturbasen		Diptera	Syrphidae	Episyrphus	balteatus	01	04	2009	90
Naturbasen		Diptera	Syrphidae	Episyrphus	balteatus	10	04	2009	99
Naturbasen		Diptera	Syrphidae	Episyrphus	balteatus	25	05	2009	144
Naturbasen		Diptera	Syrphidae	Episyrphus	balteatus	25	05	2009	144
Naturbasen		Diptera	Syrphidae	Episyrphus	balteatus	05	06	2009	155
Naturbasen		Diptera	Syrphidae	Episyrphus	balteatus	13	06	2009	163
Naturbasen		Diptera	Syrphidae	Episyrphus	balteatus	22	06	2009	172
Naturbasen		Diptera	Syrphidae	Episyrphus	balteatus	30	06	2009	180
Naturbasen		Diptera	Syrphidae	Episyrphus	balteatus	03	07	2009	183
Naturbasen		Diptera	Syrphidae	Episyrphus	balteatus	03	07	2009	183
Naturbasen		Diptera	Syrphidae	Episyrphus	balteatus	04	07	2009	184
Naturbasen		Diptera	Syrphidae	Episyrphus	balteatus	04	07	2009	184
Naturbasen		Diptera	Syrphidae	Episyrphus	balteatus	05	07	2009	185
Naturbasen		Diptera	Syrphidae	Episyrphus	balteatus	05	07	2009	185
Naturbasen		Diptera	Syrphidae	Episyrphus	balteatus	06	07	2009	186
Naturbasen		Diptera	Syrphidae	Episyrphus	balteatus	06	07	2009	186
Naturbasen		Diptera	Syrphidae	Episyrphus	balteatus	06	07	2009	186
Naturbasen		Diptera	Syrphidae	Episyrphus	balteatus	07	07	2009	187
Naturbasen		Diptera	Syrphidae	Episyrphus	balteatus	07	07	2009	187
Naturbasen		Diptera	Syrphidae	Episyrphus	balteatus	07	07	2009	187
Naturbasen		Diptera	Syrphidae	Episyrphus	balteatus	07	07	2009	187
Naturbasen		Diptera	Syrphidae	Episyrphus	balteatus	08	07	2009	188
Naturbasen		Diptera	Syrphidae	Episyrphus	balteatus	08	07	2009	188
Naturbasen		Diptera	Syrphidae	Episyrphus	balteatus	08	07	2009	188
Naturbasen		Diptera	Syrphidae	Episyrphus	balteatus	09	07	2009	189
Naturbasen		Diptera	Syrphidae	Episyrphus	balteatus	10	07	2009	190
Naturbasen		Diptera	Syrphidae	Episyrphus	balteatus	11	07	2009	191
Naturbasen		Diptera	Syrphidae	Episyrphus	balteatus	11	07	2009	191
Naturbasen		Diptera	Syrphidae	Episyrphus	balteatus	11	07	2009	191
Naturbasen		Diptera	Syrphidae	Episyrphus	balteatus	11	07	2009	191
Naturbasen		Diptera	Syrphidae	Episyrphus	balteatus	12	07	2009	192
Naturbasen		Diptera	Syrphidae	Episyrphus	balteatus	12	07	2009	192
Naturbasen		Diptera	Syrphidae	Episyrphus	balteatus	13	07	2009	193
Naturbasen		Diptera	Syrphidae	Episyrphus	balteatus	15	07	2009	195
Naturbasen		Diptera	Syrphidae	Episyrphus	balteatus	15	07	2009	195
Naturbasen		Diptera	Syrphidae	Episyrphus	balteatus	15	07	2009	195
Naturbasen		Diptera	Syrphidae	Episyrphus	balteatus	15	07	2009	195
Naturbasen		Diptera	Syrphidae	Episyrphus	balteatus	16	07	2009	196
Naturbasen		Diptera	Syrphidae	Episyrphus	balteatus	16	07	2009	196
Naturbasen		Diptera	Syrphidae	Episyrphus	balteatus	16	07	2009	196
Naturbasen		Diptera	Syrphidae	Episyrphus	balteatus	16	07	2009	196
Naturbasen		Diptera	Syrphidae	Episyrphus	balteatus	16	07	2009	196
Naturbasen		Diptera	Syrphidae	Episyrphus	balteatus	16	07	2009	196
Naturbasen		Diptera	Syrphidae	Episyrphus	balteatus	17	07	2009	197
Naturbasen		Diptera	Syrphidae	Episyrphus	balteatus	17	07	2009	197
Naturbasen		Diptera	Syrphidae	Episyrphus	balteatus	17	07	2009	197
Naturbasen		Diptera	Syrphidae	Episyrphus	balteatus	17	07	2009	197
Naturbasen		Diptera	Syrphidae	Episyrphus	balteatus	17	07	2009	197
Naturbasen		Diptera	Syrphidae	Episyrphus	balteatus	17	07	2009	197
Naturbasen		Diptera	Syrphidae	Episyrphus	balteatus	17	07	2009	197
Naturbasen		Diptera	Syrphidae	Episyrphus	balteatus	18	07	2009	198
Naturbasen		Diptera	Syrphidae	Episyrphus	balteatus	18	07	2009	198
Naturbasen		Diptera	Syrphidae	Episyrphus	balteatus	18	07	2009	198
Naturbasen		Diptera	Syrphidae	Episyrphus	balteatus	19	07	2009	199
Naturbasen		Diptera	Syrphidae	Episyrphus	balteatus	19	07	2009	199
Naturbasen		Diptera	Syrphidae	Episyrphus	balteatus	19	07	2009	199
Naturbasen		Diptera	Syrphidae	Episyrphus	balteatus	19	07	2009	199
Naturbasen		Diptera	Syrphidae	Episyrphus	balteatus	19	07	2009	199
Naturbasen		Diptera	Syrphidae	Episyrphus	balteatus	20	07	2009	200
Naturbasen		Diptera	Syrphidae	Episyrphus	balteatus	20	07	2009	200
Naturbasen		Diptera	Syrphidae	Episyrphus	balteatus	20	07	2009	200
Naturbasen		Diptera	Syrphidae	Episyrphus	balteatus	21	07	2009	201
Naturbasen		Diptera	Syrphidae	Episyrphus	balteatus	22	07	2009	202
Naturbasen		Diptera	Syrphidae	Episyrphus	balteatus	23	07	2009	203
Naturbasen		Diptera	Syrphidae	Episyrphus	balteatus	23	07	2009	203
Naturbasen		Diptera	Syrphidae	Episyrphus	balteatus	23	07	2009	203
Naturbasen		Diptera	Syrphidae	Episyrphus	balteatus	23	07	2009	203
Naturbasen		Diptera	Syrphidae	Episyrphus	balteatus	23	07	2009	203
Naturbasen		Diptera	Syrphidae	Episyrphus	balteatus	24	07	2009	204
Naturbasen		Diptera	Syrphidae	Episyrphus	balteatus	24	07	2009	204
Naturbasen		Diptera	Syrphidae	Episyrphus	balteatus	24	07	2009	204
Naturbasen		Diptera	Syrphidae	Episyrphus	balteatus	25	07	2009	205
Naturbasen		Diptera	Syrphidae	Episyrphus	balteatus	25	07	2009	205
Naturbasen		Diptera	Syrphidae	Episyrphus	balteatus	25	07	2009	205
Naturbasen		Diptera	Syrphidae	Episyrphus	balteatus	26	07	2009	206
Naturbasen		Diptera	Syrphidae	Episyrphus	balteatus	26	07	2009	206
Naturbasen		Diptera	Syrphidae	Episyrphus	balteatus	26	07	2009	206
Naturbasen		Diptera	Syrphidae	Episyrphus	balteatus	26	07	2009	206
[truncated: 4,095 more rows]

## Sheet: Eristalinus sepulcharis
Raw data													Statistical data
SOURCE	CATALOG	ORDER	FAMILY	GENUS	SPECIES	Day	Month	Year	DOY				Year	10th percentile obs		Output: regression analysis
NHMA-ENT	12024	Diptera	Syrphidae	Eristalinus	sepulchralis	20	07	1902	200				1902	202.4		Regression Statistics
NHMA-ENT	12003	Diptera	Syrphidae	Eristalinus	sepulchralis	28	07	1902	208				1906	206.8		Multiple R	0.776971
NHMA-ENT	12025	Diptera	Syrphidae	Eristalinus	sepulchralis	29	07	1902	209				1907	169.8		R Square	0.603685
NHMA-ENT	12014	Diptera	Syrphidae	Eristalinus	sepulchralis	03	08	1902	214				1909	169.2		Adjusted R Square	0.587832
NHMA-ENT	12028	Diptera	Syrphidae	Eristalinus	sepulchralis	21	05	1904	141				1911	181.5		Standard Error	13.4336
NHMA-ENT	12008	Diptera	Syrphidae	Eristalinus	sepulchralis	21	09	1904	264				1986	141.8		Observations	27
NHMA-ENT	12032	Diptera	Syrphidae	Eristalinus	sepulchralis	24	07	1906	204				1988	143.9
NHMA-ENT	12030	Diptera	Syrphidae	Eristalinus	sepulchralis	07	08	1906	218				1989	133.7		ANOVA
NHMA-ENT	12015	Diptera	Syrphidae	Eristalinus	sepulchralis	08	08	1906	219				1990	146.6			df	SS	MS	F	Significance F
NHMA-ENT	12023	Diptera	Syrphidae	Eristalinus	sepulchralis	08	08	1906	219				1991	156.4		Regression	1	6872.19	6872.19	38.0811	1.87806e-06
NHMA-ENT	12027	Diptera	Syrphidae	Eristalinus	sepulchralis	08	08	1906	219				2001	178.6		Residual	25	4511.55	180.462
NHMA-ENT	12020	Diptera	Syrphidae	Eristalinus	sepulchralis	07	06	1907	157				2002	152.2		Total	26	11383.7
NHMA-ENT	12018	Diptera	Syrphidae	Eristalinus	sepulchralis	23	06	1907	173				2003	156
NHMA-ENT	12016	Diptera	Syrphidae	Eristalinus	sepulchralis	28	06	1907	178				2005	130.2			Coefficients	Standard Error	t Stat	p-value	Lower 95%	Upper 95%	Lower 95.0%	Upper 95.0%
NHMA-ENT	12034	Diptera	Syrphidae	Eristalinus	sepulchralis	22	07	1907	202				2006	160.8		Intercept	962.472	131.229	7.33428	1.10296e-07	692.2	1232.74	692.2	1232.74
NHMA-ENT	12012	Diptera	Syrphidae	Eristalinus	sepulchralis	04	08	1907	215				2007	143.8		X Variable 1	-0.4075	0.0660348	-6.17099	1.87806e-06	-0.543501	-0.271499	-0.543501	-0.271499
NHMA-ENT	12033	Diptera	Syrphidae	Eristalinus	sepulchralis	20	08	1907	231				2008	130
NHMA-ENT	12007	Diptera	Syrphidae	Eristalinus	sepulchralis	26	08	1907	237				2009	157.6
NHMA-ENT	12019	Diptera	Syrphidae	Eristalinus	sepulchralis	22	09	1907	264				2010	159.2
NHMA-ENT	12017	Diptera	Syrphidae	Eristalinus	sepulchralis	25	09	1907	267				2011	123.6
NHMA-ENT	12031	Diptera	Syrphidae	Eristalinus	sepulchralis	12	07	1908	193				2012	142
NHMA-ENT	12011	Diptera	Syrphidae	Eristalinus	sepulchralis	15	06	1909	165				2013	134.7
NHMA-ENT	12002	Diptera	Syrphidae	Eristalinus	sepulchralis	06	07	1909	186				2014	137.7
NHMA-ENT	12021	Diptera	Syrphidae	Eristalinus	sepulchralis	28	08	1909	239				2015	145
NHMA-ENT	12005	Diptera	Syrphidae	Eristalinus	sepulchralis	23	05	1910	142				2016	145.4
NHMA-ENT	12006	Diptera	Syrphidae	Eristalinus	sepulchralis	06	06	1911	156				2017	143.4
NHMA-ENT	12029	Diptera	Syrphidae	Eristalinus	sepulchralis	30	08	1911	241				2018	133.7
NHMA-ENT	12013	Diptera	Syrphidae	Eristalinus	sepulchralis	31	08	1911	242
NHMA-ENT	12026	Diptera	Syrphidae	Eristalinus	sepulchralis	31	08	1911	242
NHMA-ENT	12009	Diptera	Syrphidae	Eristalinus	sepulchralis	09	09	1911	251
NHMA-ENT	12004	Diptera	Syrphidae	Eristalinus	sepulchralis	13	06	1912	164
NHMA-ENT	12010	Diptera	Syrphidae	Eristalinus	sepulchralis	13	06	1912	164
NHMA-ENT	12022	Diptera	Syrphidae	Eristalinus	sepulchralis	16	09	1912	259
NHMA-ENT	12131	Diptera	Syrphidae	Eristalinus	sepulchralis	21	05	1961	140
NHMA-ENT	12035	Diptera	Syrphidae	Eristalinus	sepulchralis	06	06	1963	156
NHMA post2000		Diptera	Syrphidae	Eristalinus	sepulchralis	23	06	1965	173
NHMA-ENT	12130	Diptera	Syrphidae	Eristalinus	sepulchralis	14	07	1965	194
NHMA-ENT	12132	Diptera	Syrphidae	Eristalinus	sepulchralis	22	05	1971	141
NHMA-ENT	12133	Diptera	Syrphidae	Eristalinus	sepulchralis	24	05	1979	143
NHMA-ENT	12036	Diptera	Syrphidae	Eristalinus	sepulchralis	01	06	1985	151
NHMA-ENT	12144	Diptera	Syrphidae	Eristalinus	sepulchralis	20	05	1986	139
NHMA-ENT	12106	Diptera	Syrphidae	Eristalinus	sepulchralis	03	06	1986	153
NHMA-ENT	12043	Diptera	Syrphidae	Eristalinus	sepulchralis	16	08	1986	227
NHMA-ENT	12129	Diptera	Syrphidae	Eristalinus	sepulchralis	25	05	1987	144
NHMA-ENT	12141	Diptera	Syrphidae	Eristalinus	sepulchralis	06	09	1987	248
NHMA-ENT	12140	Diptera	Syrphidae	Eristalinus	sepulchralis	16	05	1988	136
NHMA-ENT	12142	Diptera	Syrphidae	Eristalinus	sepulchralis	23	05	1988	143
NHMA-ENT	12135	Diptera	Syrphidae	Eristalinus	sepulchralis	26	05	1988	146
NHMA-ENT	12136	Diptera	Syrphidae	Eristalinus	sepulchralis	28	05	1988	148
NHMA-ENT	12127	Diptera	Syrphidae	Eristalinus	sepulchralis	10	06	1988	161
NHMA-ENT	12128	Diptera	Syrphidae	Eristalinus	sepulchralis	10	06	1988	161
NHMA-ENT	12046	Diptera	Syrphidae	Eristalinus	sepulchralis	13	06	1988	164
NHMA-ENT	12050	Diptera	Syrphidae	Eristalinus	sepulchralis	14	06	1988	165
NHMA-ENT	12042	Diptera	Syrphidae	Eristalinus	sepulchralis	18	06	1988	169
NHMA-ENT	12051	Diptera	Syrphidae	Eristalinus	sepulchralis	28	06	1988	179
NHMA-ENT	12138	Diptera	Syrphidae	Eristalinus	sepulchralis	04	07	1988	185
NHMA-ENT	12139	Diptera	Syrphidae	Eristalinus	sepulchralis	04	07	1988	185
NHMA-ENT	12143	Diptera	Syrphidae	Eristalinus	sepulchralis	04	07	1988	185
NHMA-ENT	12052	Diptera	Syrphidae	Eristalinus	sepulchralis	19	07	1988	200
NHMA-ENT	12126	Diptera	Syrphidae	Eristalinus	sepulchralis	20	08	1988	232
NHMA-ENT	12124	Diptera	Syrphidae	Eristalinus	sepulchralis	21	08	1988	233
NHMA-ENT	12125	Diptera	Syrphidae	Eristalinus	sepulchralis	21	08	1988	233
NHMA-ENT	12053	Diptera	Syrphidae	Eristalinus	sepulchralis	15	09	1988	258
NHMA-ENT	12054	Diptera	Syrphidae	Eristalinus	sepulchralis	15	09	1988	258
NHMA-ENT	12047	Diptera	Syrphidae	Eristalinus	sepulchralis	01	05	1989	120
NHMA-ENT	12048	Diptera	Syrphidae	Eristalinus	sepulchralis	01	05	1989	120
NHMA-ENT	12137	Diptera	Syrphidae	Eristalinus	sepulchralis	14	05	1989	133
NHMA-ENT	12055	Diptera	Syrphidae	Eristalinus	sepulchralis	15	05	1989	134
NHMA-ENT	12041	Diptera	Syrphidae	Eristalinus	sepulchralis	23	05	1989	142
NHMA-ENT	12056	Diptera	Syrphidae	Eristalinus	sepulchralis	23	05	1989	142
NHMA-ENT	12057	Diptera	Syrphidae	Eristalinus	sepulchralis	25	05	1989	144
NHMA-ENT	12038	Diptera	Syrphidae	Eristalinus	sepulchralis	27	05	1989	146
NHMA-ENT	12058	Diptera	Syrphidae	Eristalinus	sepulchralis	07	06	1989	157
NHMA-ENT	12059	Diptera	Syrphidae	Eristalinus	sepulchralis	09	06	1989	159
NHMA-ENT	12060	Diptera	Syrphidae	Eristalinus	sepulchralis	09	06	1989	159
NHMA-ENT	12061	Diptera	Syrphidae	Eristalinus	sepulchralis	09	06	1989	159
NHMA-ENT	12062	Diptera	Syrphidae	Eristalinus	sepulchralis	10	06	1989	160
NHMA-ENT	12063	Diptera	Syrphidae	Eristalinus	sepulchralis	10	06	1989	160
NHMA-ENT	12064	Diptera	Syrphidae	Eristalinus	sepulchralis	10	06	1989	160
NHMA-ENT	12040	Diptera	Syrphidae	Eristalinus	sepulchralis	11	06	1989	161
NHMA-ENT	12044	Diptera	Syrphidae	Eristalinus	sepulchralis	11	06	1989	161
NHMA-ENT	12065	Diptera	Syrphidae	Eristalinus	sepulchralis	11	06	1989	161
NHMA-ENT	12066	Diptera	Syrphidae	Eristalinus	sepulchralis	11	06	1989	161
NHMA-ENT	12067	Diptera	Syrphidae	Eristalinus	sepulchralis	13	06	1989	163
NHMA-ENT	12068	Diptera	Syrphidae	Eristalinus	sepulchralis	15	06	1989	165
NHMA-ENT	12069	Diptera	Syrphidae	Eristalinus	sepulchralis	25	06	1989	175
NHMA-ENT	12070	Diptera	Syrphidae	Eristalinus	sepulchralis	26	07	1989	206
NHMA-ENT	12039	Diptera	Syrphidae	Eristalinus	sepulchralis	28	07	1989	208
NHMA-ENT	12045	Diptera	Syrphidae	Eristalinus	sepulchralis	28	07	1989	208
NHMA-ENT	12071	Diptera	Syrphidae	Eristalinus	sepulchralis	28	07	1989	208
NHMA-ENT	12072	Diptera	Syrphidae	Eristalinus	sepulchralis	28	07	1989	208
NHMA-ENT	12073	Diptera	Syrphidae	Eristalinus	sepulchralis	07	08	1989	218
NHMA-ENT	12074	Diptera	Syrphidae	Eristalinus	sepulchralis	09	08	1989	220
NHMA-ENT	12075	Diptera	Syrphidae	Eristalinus	sepulchralis	16	08	1989	227
NHMA-ENT	12076	Diptera	Syrphidae	Eristalinus	sepulchralis	16	05	1990	135
NHMA-ENT	12077	Diptera	Syrphidae	Eristalinus	sepulchralis	22	05	1990	141
NHMA-ENT	12078	Diptera	Syrphidae	Eristalinus	sepulchralis	22	05	1990	141
NHMA-ENT	12079	Diptera	Syrphidae	Eristalinus	sepulchralis	22	05	1990	141
NHMA-ENT	12080	Diptera	Syrphidae	Eristalinus	sepulchralis	29	05	1990	148
NHMA-ENT	12081	Diptera	Syrphidae	Eristalinus	sepulchralis	29	05	1990	148
NHMA-ENT	12082	Diptera	Syrphidae	Eristalinus	sepulchralis	29	05	1990	148
NHMA-ENT	12083	Diptera	Syrphidae	Eristalinus	sepulchralis	31	05	1990	150
NHMA-ENT	12122	Diptera	Syrphidae	Eristalinus	sepulchralis	09	06	1990	159
NHMA-ENT	12123	Diptera	Syrphidae	Eristalinus	sepulchralis	09	06	1990	159
NHMA-ENT	12084	Diptera	Syrphidae	Eristalinus	sepulchralis	10	06	1990	160
NHMA-ENT	12085	Diptera	Syrphidae	Eristalinus	sepulchralis	18	06	1990	168
NHMA-ENT	12086	Diptera	Syrphidae	Eristalinus	sepulchralis	18	06	1990	168
NHMA-ENT	12087	Diptera	Syrphidae	Eristalinus	sepulchralis	19	06	1990	169
NHMA-ENT	12088	Diptera	Syrphidae	Eristalinus	sepulchralis	19	06	1990	169
NHMA-ENT	12089	Diptera	Syrphidae	Eristalinus	sepulchralis	19	06	1990	169
NHMA-ENT	12090	Diptera	Syrphidae	Eristalinus	sepulchralis	18	07	1990	198
NHMA post2000		Diptera	Syrphidae	Eristalinus	sepulchralis	19	07	1990	199
NHMA-ENT	12091	Diptera	Syrphidae	Eristalinus	sepulchralis	21	07	1990	201
NHMA-ENT	12092	Diptera	Syrphidae	Eristalinus	sepulchralis	25	07	1990	205
NHMA-ENT	12093	Diptera	Syrphidae	Eristalinus	sepulchralis	25	07	1990	205
NHMA-ENT	12094	Diptera	Syrphidae	Eristalinus	sepulchralis	27	07	1990	207
NHMA post2000		Diptera	Syrphidae	Eristalinus	sepulchralis	27	07	1990	207
NHMA post2000		Diptera	Syrphidae	Eristalinus	sepulchralis	27	07	1990	207
NHMA-ENT	12095	Diptera	Syrphidae	Eristalinus	sepulchralis	02	08	1990	213
NHMA-ENT	12096	Diptera	Syrphidae	Eristalinus	sepulchralis	02	08	1990	213
NHMA-ENT	12097	Diptera	Syrphidae	Eristalinus	sepulchralis	02	08	1990	213
NHMA-ENT	12098	Diptera	Syrphidae	Eristalinus	sepulchralis	02	08	1990	213
NHMA-ENT	12099	Diptera	Syrphidae	Eristalinus	sepulchralis	03	08	1990	214
NHMA-ENT	12100	Diptera	Syrphidae	Eristalinus	sepulchralis	04	08	1990	215
NHMA-ENT	12101	Diptera	Syrphidae	Eristalinus	sepulchralis	14	08	1990	225
NHMA-ENT	12102	Diptera	Syrphidae	Eristalinus	sepulchralis	02	09	1990	244
NHMA-ENT	12103	Diptera	Syrphidae	Eristalinus	sepulchralis	12	09	1990	254
NHMA-ENT	12104	Diptera	Syrphidae	Eristalinus	sepulchralis	12	09	1990	254
NHMA-ENT	12105	Diptera	Syrphidae	Eristalinus	sepulchralis	12	09	1990	254
NHMA-ENT	12118	Diptera	Syrphidae	Eristalinus	sepulchralis	31	05	1991	150
NHMA-ENT	12117	Diptera	Syrphidae	Eristalinus	sepulchralis	31	05	1991	150
NHMA-ENT	12107	Diptera	Syrphidae	Eristalinus	sepulchralis	08	06	1991	158
NHMA-ENT	12108	Diptera	Syrphidae	Eristalinus	sepulchralis	18	07	1991	198
NHMA-ENT	12109	Diptera	Syrphidae	Eristalinus	sepulchralis	15	08	1991	226
NHMA-ENT	12110	Diptera	Syrphidae	Eristalinus	sepulchralis	15	08	1991	226
NHMA-ENT	12111	Diptera	Syrphidae	Eristalinus	sepulchralis	19	08	1991	230
NHMA-ENT	12112	Diptera	Syrphidae	Eristalinus	sepulchralis	19	08	1991	230
NHMA-ENT	12113	Diptera	Syrphidae	Eristalinus	sepulchralis	21	08	1991	232
NHMA-ENT	12119	Diptera	Syrphidae	Eristalinus	sepulchralis	28	08	1991	239
NHMA-ENT	12114	Diptera	Syrphidae	Eristalinus	sepulchralis	16	09	1991	258
NHMA-ENT	12115	Diptera	Syrphidae	Eristalinus	sepulchralis	19	09	1991	261
NHMA-ENT	12116	Diptera	Syrphidae	Eristalinus	sepulchralis	19	09	1991	261
NHMA-ENT	12120	Diptera	Syrphidae	Eristalinus	sepulchralis	07	08	1992	219
NHMA-ENT	12121	Diptera	Syrphidae	Eristalinus	sepulchralis	08	08	1992	220
Naturbasen		Diptera	Syrphidae	Eristalinus	sepulchralis	24	08	1994	235
NHMA post2000		Diptera	Syrphidae	Eristalinus	sepulchralis	22	07	1996	203
Naturbasen		Diptera	Syrphidae	Eristalinus	sepulchralis	18	06	2000	169
Naturbasen		Diptera	Syrphidae	Eristalinus	sepulchralis	20	08	2000	232
NHMA post2000		Diptera	Syrphidae	Eristalinus	sepulchralis	28	05	2001	147
NHMA post2000		Diptera	Syrphidae	Eristalinus	sepulchralis	15	08	2001	226
NHMA post2000		Diptera	Syrphidae	Eristalinus	sepulchralis	21	08	2001	232
NHMA post2000		Diptera	Syrphidae	Eristalinus	sepulchralis	24	08	2001	235
NHMA post2000		Diptera	Syrphidae	Eristalinus	sepulchralis	06	09	2001	248
NHMA post2000		Diptera	Syrphidae	Eristalinus	sepulchralis	29	05	2002	148
NHMA post2000		Diptera	Syrphidae	Eristalinus	sepulchralis	29	05	2002	148
NHMA post2000		Diptera	Syrphidae	Eristalinus	sepulchralis	05	06	2002	155
NHMA post2000		Diptera	Syrphidae	Eristalinus	sepulchralis	06	06	2002	156
NHMA post2000		Diptera	Syrphidae	Eristalinus	sepulchralis	07	06	2002	157
NHMA post2000		Diptera	Syrphidae	Eristalinus	sepulchralis	16	07	2002	196
NHMA post2000		Diptera	Syrphidae	Eristalinus	sepulchralis	27	07	2002	207
NHMA post2000		Diptera	Syrphidae	Eristalinus	sepulchralis	15	08	2002	226
NHMA post2000		Diptera	Syrphidae	Eristalinus	sepulchralis	15	08	2002	226
NHMA post2000		Diptera	Syrphidae	Eristalinus	sepulchralis	28	05	2003	147
NHMA post2000		Diptera	Syrphidae	Eristalinus	sepulchralis	28	05	2003	147
NHMA post2000		Diptera	Syrphidae	Eristalinus	sepulchralis	12	06	2003	162
NHMA post2000		Diptera	Syrphidae	Eristalinus	sepulchralis	30	06	2003	180
NHMA post2000		Diptera	Syrphidae	Eristalinus	sepulchralis	07	08	2003	218
NHMA post2000		Diptera	Syrphidae	Eristalinus	sepulchralis	09	08	2003	220
NHMA post2000		Diptera	Syrphidae	Eristalinus	sepulchralis	09	08	2003	220
NHMA post2000		Diptera	Syrphidae	Eristalinus	sepulchralis	09	08	2003	220
NHMA post2000		Diptera	Syrphidae	Eristalinus	sepulchralis	09	08	2003	220
NHMA post2000		Diptera	Syrphidae	Eristalinus	sepulchralis	10	08	2003	221
NHMA post2000		Diptera	Syrphidae	Eristalinus	sepulchralis	20	08	2003	231
NHMA post2000		Diptera	Syrphidae	Eristalinus	sepulchralis	17	05	2004	137
NHMA post2000		Diptera	Syrphidae	Eristalinus	sepulchralis	18	05	2004	138
NHMA post2000		Diptera	Syrphidae	Eristalinus	sepulchralis	22	04	2005	111
NHMA post2000		Diptera	Syrphidae	Eristalinus	sepulchralis	24	05	2005	143
Naturbasen		Diptera	Syrphidae	Eristalinus	sepulchralis	31	05	2005	150
NHMA post2000		Diptera	Syrphidae	Eristalinus	sepulchralis	02	07	2005	182
NHMA post2000		Diptera	Syrphidae	Eristalinus	sepulchralis	04	07	2005	184
NHMA post2000		Diptera	Syrphidae	Eristalinus	sepulchralis	17	08	2005	228
NHMA post2000		Diptera	Syrphidae	Eristalinus	sepulchralis	17	08	2005	228
NHMA post2000		Diptera	Syrphidae	Eristalinus	sepulchralis	18	08	2005	229
Naturbasen		Diptera	Syrphidae	Eristalinus	sepulchralis	03	06	2006	153
Naturbasen		Diptera	Syrphidae	Eristalinus	sepulchralis	29	06	2006	179
NHMA post2000		Diptera	Syrphidae	Eristalinus	sepulchralis	15	07	2006	195
NHMA post2000		Diptera	Syrphidae	Eristalinus	sepulchralis	30	07	2006	210
NHMA post2000		Diptera	Syrphidae	Eristalinus	sepulchralis	30	07	2006	210
Naturbasen		Diptera	Syrphidae	Eristalinus	sepulchralis	04	05	2007	123
Naturbasen		Diptera	Syrphidae	Eristalinus	sepulchralis	30	05	2007	149
Naturbasen		Diptera	Syrphidae	Eristalinus	sepulchralis	03	06	2007	153
Naturbasen		Diptera	Syrphidae	Eristalinus	sepulchralis	24	06	2007	174
Naturbasen		Diptera	Syrphidae	Eristalinus	sepulchralis	08	08	2007	219
Naturbasen		Diptera	Syrphidae	Eristalinus	sepulchralis	13	08	2007	224
Naturbasen		Diptera	Syrphidae	Eristalinus	sepulchralis	18	08	2007	229
Naturbasen		Diptera	Syrphidae	Eristalinus	sepulchralis	19	08	2007	230
Naturbasen		Diptera	Syrphidae	Eristalinus	sepulchralis	11	09	2007	253
Naturbasen		Diptera	Syrphidae	Eristalinus	sepulchralis	04	05	2008	124
Naturbasen		Diptera	Syrphidae	Eristalinus	sepulchralis	07	05	2008	127
Naturbasen		Diptera	Syrphidae	Eristalinus	sepulchralis	10	05	2008	130
Naturbasen		Diptera	Syrphidae	Eristalinus	sepulchralis	16	05	2008	136
Naturbasen		Diptera	Syrphidae	Eristalinus	sepulchralis	16	05	2008	136
Naturbasen		Diptera	Syrphidae	Eristalinus	sepulchralis	16	05	2008	136
Naturbasen		Diptera	Syrphidae	Eristalinus	sepulchralis	18	05	2008	138
NHMA post2000		Diptera	Syrphidae	Eristalinus	sepulchralis	21	05	2008	141
Naturbasen		Diptera	Syrphidae	Eristalinus	sepulchralis	21	05	2008	141
Naturbasen		Diptera	Syrphidae	Eristalinus	sepulchralis	23	05	2008	143
Naturbasen		Diptera	Syrphidae	Eristalinus	sepulchralis	24	05	2008	144
Naturbasen		Diptera	Syrphidae	Eristalinus	sepulchralis	25	05	2008	145
Naturbasen		Diptera	Syrphidae	Eristalinus	sepulchralis	29	05	2008	149
Naturbasen		Diptera	Syrphidae	Eristalinus	sepulchralis	01	06	2008	152
Naturbasen		Diptera	Syrphidae	Eristalinus	sepulchralis	13	06	2008	164
Naturbasen		Diptera	Syrphidae	Eristalinus	sepulchralis	14	06	2008	165
Naturbasen		Diptera	Syrphidae	Eristalinus	sepulchralis	02	07	2008	183
Naturbasen		Diptera	Syrphidae	Eristalinus	sepulchralis	08	07	2008	189
Naturbasen		Diptera	Syrphidae	Eristalinus	sepulchralis	09	07	2008	190
Naturbasen		Diptera	Syrphidae	Eristalinus	sepulchralis	13	07	2008	194
Naturbasen		Diptera	Syrphidae	Eristalinus	sepulchralis	15	07	2008	196
Naturbasen		Diptera	Syrphidae	Eristalinus	sepulchralis	30	07	2008	211
NHMA post2000		Diptera	Syrphidae	Eristalinus	sepulchralis	16	08	2008	228
Naturbasen		Diptera	Syrphidae	Eristalinus	sepulchralis	21	08	2008	233
Naturbasen		Diptera	Syrphidae	Eristalinus	sepulchralis	20	05	2009	139
Naturbasen		Diptera	Syrphidae	Eristalinus	sepulchralis	02	06	2009	152
Naturbasen		Diptera	Syrphidae	Eristalinus	sepulchralis	09	06	2009	159
Naturbasen		Diptera	Syrphidae	Eristalinus	sepulchralis	13	06	2009	163
Naturbasen		Diptera	Syrphidae	Eristalinus	sepulchralis	13	06	2009	163
Naturbasen		Diptera	Syrphidae	Eristalinus	sepulchralis	13	06	2009	163
Naturbasen		Diptera	Syrphidae	Eristalinus	sepulchralis	18	07	2009	198
Naturbasen		Diptera	Syrphidae	Eristalinus	sepulchralis	22	07	2009	202
Naturbasen		Diptera	Syrphidae	Eristalinus	sepulchralis	26	07	2009	206
Naturbasen		Diptera	Syrphidae	Eristalinus	sepulchralis	27	07	2009	207
Naturbasen		Diptera	Syrphidae	Eristalinus	sepulchralis	28	07	2009	208
Naturbasen		Diptera	Syrphidae	Eristalinus	sepulchralis	02	08	2009	213
Naturbasen		Diptera	Syrphidae	Eristalinus	sepulchralis	03	08	2009	214
Naturbasen		Diptera	Syrphidae	Eristalinus	sepulchralis	09	08	2009	220
Naturbasen		Diptera	Syrphidae	Eristalinus	sepulchralis	10	08	2009	221
Naturbasen		Diptera	Syrphidae	Eristalinus	sepulchralis	16	08	2009	227
Naturbasen		Diptera	Syrphidae	Eristalinus	sepulchralis	20	08	2009	231
Naturbasen		Diptera	Syrphidae	Eristalinus	sepulchralis	23	08	2009	234
Naturbasen		Diptera	Syrphidae	Eristalinus	sepulchralis	23	08	2009	234
Naturbasen		Diptera	Syrphidae	Eristalinus	sepulchralis	12	09	2009	254
Naturbasen		Diptera	Syrphidae	Eristalinus	sepulchralis	13	09	2009	255
Naturbasen		Diptera	Syrphidae	Eristalinus	sepulchralis	16	09	2009	258
Naturbasen		Diptera	Syrphidae	Eristalinus	sepulchralis	14	05	2010	133
Naturbasen		Diptera	Syrphidae	Eristalinus	sepulchralis	02	06	2010	152
Naturbasen		Diptera	Syrphidae	Eristalinus	sepulchralis	02	06	2010	152
Naturbasen		Diptera	Syrphidae	Eristalinus	sepulchralis	14	06	2010	164
Naturbasen		Diptera	Syrphidae	Eristalinus	sepulchralis	14	06	2010	164
Naturbasen		Diptera	Syrphidae	Eristalinus	sepulchralis	15	06	2010	165
Naturbasen		Diptera	Syrphidae	Eristalinus	sepulchralis	20	06	2010	170
Naturbasen		Diptera	Syrphidae	Eristalinus	sepulchralis	26	06	2010	176
Naturbasen		Diptera	Syrphidae	Eristalinus	sepulchralis	02	07	2010	182
Naturbasen		Diptera	Syrphidae	Eristalinus	sepulchralis	06	07	2010	186
Naturbasen		Diptera	Syrphidae	Eristalinus	sepulchralis	20	07	2010	200
Naturbasen		Diptera	Syrphidae	Eristalinus	sepulchralis	28	07	2010	208
Naturbasen		Diptera	Syrphidae	Eristalinus	sepulchralis	07	08	2010	218
Naturbasen		Diptera	Syrphidae	Eristalinus	sepulchralis	10	08	2010	221
Naturbasen		Diptera	Syrphidae	Eristalinus	sepulchralis	14	08	2010	225
Naturbasen		Diptera	Syrphidae	Eristalinus	sepulchralis	21	08	2010	232
Naturbasen		Diptera	Syrphidae	Eristalinus	sepulchralis	31	08	2010	242
Naturbasen		Diptera	Syrphidae	Eristalinus	sepulchralis	02	09	2010	244
Naturbasen		Diptera	Syrphidae	Eristalinus	sepulchralis	17	09	2010	259
Naturbasen		Diptera	Syrphidae	Eristalinus	sepulchralis	26	04	2011	115
Naturbasen		Diptera	Syrphidae	Eristalinus	sepulchralis	26	04	2011	115
Naturbasen		Diptera	Syrphidae	Eristalinus	sepulchralis	01	05	2011	120
Naturbasen		Diptera	Syrphidae	Eristalinus	sepulchralis	01	05	2011	120
Naturbasen		Diptera	Syrphidae	Eristalinus	sepulchralis	02	05	2011	121
Naturbasen		Diptera	Syrphidae	Eristalinus	sepulchralis	04	05	2011	123
NHMA post2000		Diptera	Syrphidae	Eristalinus	sepulchralis	07	05	2011	126
Naturbasen		Diptera	Syrphidae	Eristalinus	sepulchralis	08	05	2011	127
Naturbasen		Diptera	Syrphidae	Eristalinus	sepulchralis	10	05	2011	129
Naturbasen		Diptera	Syrphidae	Eristalinus	sepulchralis	11	05	2011	130
Naturbasen		Diptera	Syrphidae	Eristalinus	sepulchralis	15	05	2011	134
Naturbasen		Diptera	Syrphidae	Eristalinus	sepulchralis	16	05	2011	135
Naturbasen		Diptera	Syrphidae	Eristalinus	sepulchralis	20	05	2011	139
Naturbasen		Diptera	Syrphidae	Eristalinus	sepulchralis	26	05	2011	145
Naturbasen		Diptera	Syrphidae	Eristalinus	sepulchralis	30	05	2011	149
Naturbasen		Diptera	Syrphidae	Eristalinus	sepulchralis	31	05	2011	150
Naturbasen		Diptera	Syrphidae	Eristalinus	sepulchralis	02	06	2011	152
Naturbasen		Diptera	Syrphidae	Eristalinus	sepulchralis	08	06	2011	158
Naturbasen		Diptera	Syrphidae	Eristalinus	sepulchralis	12	06	2011	162
Naturbasen		Diptera	Syrphidae	Eristalinus	sepulchralis	19	06	2011	169
Naturbasen		Diptera	Syrphidae	Eristalinus	sepulchralis	25	06	2011	175
Naturbasen		Diptera	Syrphidae	Eristalinus	sepulchralis	26	06	2011	176
Naturbasen		Diptera	Syrphidae	Eristalinus	sepulchralis	30	06	2011	180
Naturbasen		Diptera	Syrphidae	Eristalinus	sepulchralis	09	07	2011	189
Naturbasen		Diptera	Syrphidae	Eristalinus	sepulchralis	12	07	2011	192
Naturbasen		Diptera	Syrphidae	Eristalinus	sepulchralis	18	07	2011	198
Naturbasen		Diptera	Syrphidae	Eristalinus	sepulchralis	20	07	2011	200
Naturbasen		Diptera	Syrphidae	Eristalinus	sepulchralis	21	07	2011	201
Naturbasen		Diptera	Syrphidae	Eristalinus	sepulchralis	29	07	2011	209
Naturbasen		Diptera	Syrphidae	Eristalinus	sepulchralis	01	08	2011	212
Naturbasen		Diptera	Syrphidae	Eristalinus	sepulchralis	04	08	2011	215
Naturbasen		Diptera	Syrphidae	Eristalinus	sepulchralis	13	08	2011	224
Naturbasen		Diptera	Syrphidae	Eristalinus	sepulchralis	21	08	2011	232
Naturbasen		Diptera	Syrphidae	Eristalinus	sepulchralis	23	08	2011	234
Naturbasen		Diptera	Syrphidae	Eristalinus	sepulchralis	02	09	2011	244
Naturbasen		Diptera	Syrphidae	Eristalinus	sepulchralis	06	05	2012	126
Naturbasen		Diptera	Syrphidae	Eristalinus	sepulchralis	13	05	2012	133
Naturbasen		Diptera	Syrphidae	Eristalinus	sepulchralis	18	05	2012	138
Naturbasen		Diptera	Syrphidae	Eristalinus	sepulchralis	22	05	2012	142
Naturbasen		Diptera	Syrphidae	Eristalinus	sepulchralis	22	05	2012	142
Naturbasen		Diptera	Syrphidae	Eristalinus	sepulchralis	24	05	2012	144
Naturbasen		Diptera	Syrphidae	Eristalinus	sepulchralis	28	05	2012	148
Naturbasen		Diptera	Syrphidae	Eristalinus	sepulchralis	03	06	2012	154
Naturbasen		Diptera	Syrphidae	Eristalinus	sepulchralis	06	06	2012	157
Naturbasen		Diptera	Syrphidae	Eristalinus	sepulchralis	09	06	2012	160
Naturbasen		Diptera	Syrphidae	Eristalinus	sepulchralis	12	06	2012	163
Naturbasen		Diptera	Syrphidae	Eristalinus	sepulchralis	16	06	2012	167
Naturbasen		Diptera	Syrphidae	Eristalinus	sepulchralis	19	06	2012	170
Naturbasen		Diptera	Syrphidae	Eristalinus	sepulchralis	21	06	2012	172
Naturbasen		Diptera	Syrphidae	Eristalinus	sepulchralis	21	06	2012	172
Naturbasen		Diptera	Syrphidae	Eristalinus	sepulchralis	22	06	2012	173
Naturbasen		Diptera	Syrphidae	Eristalinus	sepulchralis	27	06	2012	178
Naturbasen		Diptera	Syrphidae	Eristalinus	sepulchralis	30	06	2012	181
Naturbasen		Diptera	Syrphidae	Eristalinus	sepulchralis	01	07	2012	182
Naturbasen		Diptera	Syrphidae	Eristalinus	sepulchralis	09	07	2012	190
Naturbasen		Diptera	Syrphidae	Eristalinus	sepulchralis	14	07	2012	195
Naturbasen		Diptera	Syrphidae	Eristalinus	sepulchralis	16	07	2012	197
Naturbasen		Diptera	Syrphidae	Eristalinus	sepulchralis	23	07	2012	204
Naturbasen		Diptera	Syrphidae	Eristalinus	sepulchralis	24	07	2012	205
Naturbasen		Diptera	Syrphidae	Eristalinus	sepulchralis	25	07	2012	206
Naturbasen		Diptera	Syrphidae	Eristalinus	sepulchralis	31	07	2012	212
Naturbasen		Diptera	Syrphidae	Eristalinus	sepulchralis	04	08	2012	216
Naturbasen		Diptera	Syrphidae	Eristalinus	sepulchralis	11	08	2012	223
Naturbasen		Diptera	Syrphidae	Eristalinus	sepulchralis	11	08	2012	223
Naturbasen		Diptera	Syrphidae	Eristalinus	sepulchralis	11	08	2012	223
Naturbasen		Diptera	Syrphidae	Eristalinus	sepulchralis	18	08	2012	230
Naturbasen		Diptera	Syrphidae	Eristalinus	sepulchralis	19	08	2012	231
Naturbasen		Diptera	Syrphidae	Eristalinus	sepulchralis	21	08	2012	233
Naturbasen		Diptera	Syrphidae	Eristalinus	sepulchralis	05	09	2012	248
Naturbasen		Diptera	Syrphidae	Eristalinus	sepulchralis	12	10	2012	285
Naturbasen		Diptera	Syrphidae	Eristalinus	sepulchralis	20	04	2013	109
Naturbasen		Diptera	Syrphidae	Eristalinus	sepulchralis	13	05	2013	132
Naturbasen		Diptera	Syrphidae	Eristalinus	sepulchralis	16	05	2013	135
Naturbasen		Diptera	Syrphidae	Eristalinus	sepulchralis	16	05	2013	135
Naturbasen		Diptera	Syrphidae	Eristalinus	sepulchralis	17	05	2013	136
Naturbasen		Diptera	Syrphidae	Eristalinus	sepulchralis	17	05	2013	136
Naturbasen		Diptera	Syrphidae	Eristalinus	sepulchralis	20	05	2013	139
Naturbasen		Diptera	Syrphidae	Eristalinus	sepulchralis	15	06	2013	165
Naturbasen		Diptera	Syrphidae	Eristalinus	sepulchralis	17	06	2013	167
Naturbasen		Diptera	Syrphidae	Eristalinus	sepulchralis	01	07	2013	181
Naturbasen		Diptera	Syrphidae	Eristalinus	sepulchralis	04	07	2013	184
Naturbasen		Diptera	Syrphidae	Eristalinus	sepulchralis	04	07	2013	184
Naturbasen		Diptera	Syrphidae	Eristalinus	sepulchralis	11	07	2013	191
Naturbasen		Diptera	Syrphidae	Eristalinus	sepulchralis	13	07	2013	193
Naturbasen		Diptera	Syrphidae	Eristalinus	sepulchralis	14	07	2013	194
Naturbasen		Diptera	Syrphidae	Eristalinus	sepulchralis	15	07	2013	195
Naturbasen		Diptera	Syrphidae	Eristalinus	sepulchralis	16	07	2013	196
Naturbasen		Diptera	Syrphidae	Eristalinus	sepulchralis	03	08	2013	214
Naturbasen		Diptera	Syrphidae	Eristalinus	sepulchralis	05	08	2013	216
Naturbasen		Diptera	Syrphidae	Eristalinus	sepulchralis	10	08	2013	221
Naturbasen		Diptera	Syrphidae	Eristalinus	sepulchralis	17	08	2013	228
Naturbasen		Diptera	Syrphidae	Eristalinus	sepulchralis	25	08	2013	236
Naturbasen		Diptera	Syrphidae	Eristalinus	sepulchralis	26	08	2013	237
Naturbasen		Diptera	Syrphidae	Eristalinus	sepulchralis	11	05	2014	130
Naturbasen		Diptera	Syrphidae	Eristalinus	sepulchralis	16	05	2014	135
Naturbasen		Diptera	Syrphidae	Eristalinus	sepulchralis	18	05	2014	137
Naturbasen		Diptera	Syrphidae	Eristalinus	sepulchralis	18	05	2014	137
Naturbasen		Diptera	Syrphidae	Eristalinus	sepulchralis	19	05	2014	138
Naturbasen		Diptera	Syrphidae	Eristalinus	sepulchralis	26	05	2014	145
Naturbasen		Diptera	Syrphidae	Eristalinus	sepulchralis	26	05	2014	145
Naturbasen		Diptera	Syrphidae	Eristalinus	sepulchralis	01	06	2014	151
Naturbasen		Diptera	Syrphidae	Eristalinus	sepulchralis	10	06	2014	160
Naturbasen		Diptera	Syrphidae	Eristalinus	sepulchralis	14	06	2014	164
Naturbasen		Diptera	Syrphidae	Eristalinus	sepulchralis	22	06	2014	172
Naturbasen		Diptera	Syrphidae	Eristalinus	sepulchralis	22	06	2014	172
Naturbasen		Diptera	Syrphidae	Eristalinus	sepulchralis	23	06	2014	173
Naturbasen		Diptera	Syrphidae	Eristalinus	sepulchralis	23	06	2014	173
Naturbasen		Diptera	Syrphidae	Eristalinus	sepulchralis	23	06	2014	173
Naturbasen		Diptera	Syrphidae	Eristalinus	sepulchralis	23	06	2014	173
Naturbasen		Diptera	Syrphidae	Eristalinus	sepulchralis	24	06	2014	174
Naturbasen		Diptera	Syrphidae	Eristalinus	sepulchralis	24	06	2014	174
Naturbasen		Diptera	Syrphidae	Eristalinus	sepulchralis	25	06	2014	175
Naturbasen		Diptera	Syrphidae	Eristalinus	sepulchralis	25	06	2014	175
Naturbasen		Diptera	Syrphidae	Eristalinus	sepulchralis	26	06	2014	176
Naturbasen		Diptera	Syrphidae	Eristalinus	sepulchralis	05	07	2014	185
Naturbasen		Diptera	Syrphidae	Eristalinus	sepulchralis	11	07	2014	191
Naturbasen		Diptera	Syrphidae	Eristalinus	sepulchralis	19	07	2014	199
Naturbasen		Diptera	Syrphidae	Eristalinus	sepulchralis	21	07	2014	201
Naturbasen		Diptera	Syrphidae	Eristalinus	sepulchralis	26	07	2014	206
Naturbasen		Diptera	Syrphidae	Eristalinus	sepulchralis	28	07	2014	208
Naturbasen		Diptera	Syrphidae	Eristalinus	sepulchralis	28	07	2014	208
Naturbasen		Diptera	Syrphidae	Eristalinus	sepulchralis	29	07	2014	209
Naturbasen		Diptera	Syrphidae	Eristalinus	sepulchralis	29	07	2014	209
Naturbasen		Diptera	Syrphidae	Eristalinus	sepulchralis	31	07	2014	211
Naturbasen		Diptera	Syrphidae	Eristalinus	sepulchralis	01	08	2014	212
Naturbasen		Diptera	Syrphidae	Eristalinus	sepulchralis	04	08	2014	215
Naturbasen		Diptera	Syrphidae	Eristalinus	sepulchralis	05	08	2014	216
Naturbasen		Diptera	Syrphidae	Eristalinus	sepulchralis	05	08	2014	216
Naturbasen		Diptera	Syrphidae	Eristalinus	sepulchralis	06	08	2014	217
Naturbasen		Diptera	Syrphidae	Eristalinus	sepulchralis	07	08	2014	218
Naturbasen		Diptera	Syrphidae	Eristalinus	sepulchralis	08	08	2014	219
Naturbasen		Diptera	Syrphidae	Eristalinus	sepulchralis	14	08	2014	225
Naturbasen		Diptera	Syrphidae	Eristalinus	sepulchralis	29	04	2015	118
Naturbasen		Diptera	Syrphidae	Eristalinus	sepulchralis	17	05	2015	136
Naturbasen		Diptera	Syrphidae	Eristalinus	sepulchralis	20	05	2015	139
Naturbasen		Diptera	Syrphidae	Eristalinus	sepulchralis	30	05	2015	149
Naturbasen		Diptera	Syrphidae	Eristalinus	sepulchralis	11	06	2015	161
Naturbasen		Diptera	Syrphidae	Eristalinus	sepulchralis	21	06	2015	171
Naturbasen		Diptera	Syrphidae	Eristalinus	sepulchralis	27	06	2015	177
Naturbasen		Diptera	Syrphidae	Eristalinus	sepulchralis	29	06	2015	179
Naturbasen		Diptera	Syrphidae	Eristalinus	sepulchralis	07	07	2015	187
Naturbasen		Diptera	Syrphidae	Eristalinus	sepulchralis	10	07	2015	190
Naturbasen		Diptera	Syrphidae	Eristalinus	sepulchralis	11	07	2015	191
Naturbasen		Diptera	Syrphidae	Eristalinus	sepulchralis	17	07	2015	197
Naturbasen		Diptera	Syrphidae	Eristalinus	sepulchralis	20	07	2015	200
Naturbasen		Diptera	Syrphidae	Eristalinus	sepulchralis	22	07	2015	202
Naturbasen		Diptera	Syrphidae	Eristalinus	sepulchralis	30	07	2015	210
Naturbasen		Diptera	Syrphidae	Eristalinus	sepulchralis	01	08	2015	212
Naturbasen		Diptera	Syrphidae	Eristalinus	sepulchralis	09	08	2015	220
Naturbasen		Diptera	Syrphidae	Eristalinus	sepulchralis	16	08	2015	227
Naturbasen		Diptera	Syrphidae	Eristalinus	sepulchralis	17	08	2015	228
Naturbasen		Diptera	Syrphidae	Eristalinus	sepulchralis	21	08	2015	232
Naturbasen		Diptera	Syrphidae	Eristalinus	sepulchralis	22	08	2015	233
Naturbasen		Diptera	Syrphidae	Eristalinus	sepulchralis	22	08	2015	233
Naturbasen		Diptera	Syrphidae	Eristalinus	sepulchralis	22	08	2015	233
Naturbasen		Diptera	Syrphidae	Eristalinus	sepulchralis	23	08	2015	234
Naturbasen		Diptera	Syrphidae	Eristalinus	sepulchralis	23	08	2015	234
Naturbasen		Diptera	Syrphidae	Eristalinus	sepulchralis	23	08	2015	234
Naturbasen		Diptera	Syrphidae	Eristalinus	sepulchralis	29	08	2015	240
Naturbasen		Diptera	Syrphidae	Eristalinus	sepulchralis	30	08	2015	241
Naturbasen		Diptera	Syrphidae	Eristalinus	sepulchralis	06	09	2015	248
Naturbasen		Diptera	Syrphidae	Eristalinus	sepulchralis	07	09	2015	249
Naturbasen		Diptera	Syrphidae	Eristalinus	sepulchralis	18	09	2015	260
Naturbasen		Diptera	Syrphidae	Eristalinus	sepulchralis	14	05	2016	134
Naturbasen		Diptera	Syrphidae	Eristalinus	sepulchralis	16	05	2016	136
Naturbasen		Diptera	Syrphidae	Eristalinus	sepulchralis	23	05	2016	143
Naturbasen		Diptera	Syrphidae	Eristalinus	sepulchralis	27	05	2016	147
Naturbasen		Diptera	Syrphidae	Eristalinus	sepulchralis	31	05	2016	151
Naturbasen		Diptera	Syrphidae	Eristalinus	sepulchralis	31	05	2016	151
Naturbasen		Diptera	Syrphidae	Eristalinus	sepulchralis	10	06	2016	161
Naturbasen		Diptera	Syrphidae	Eristalinus	sepulchralis	11	06	2016	162
Naturbasen		Diptera	Syrphidae	Eristalinus	sepulchralis	11	06	2016	162
Naturbasen		Diptera	Syrphidae	Eristalinus	sepulchralis	20	06	2016	171
Naturbasen		Diptera	Syrphidae	Eristalinus	sepulchralis	25	06	2016	176
Naturbasen		Diptera	Syrphidae	Eristalinus	sepulchralis	25	06	2016	176
Naturbasen		Diptera	Syrphidae	Eristalinus	sepulchralis	25	06	2016	176
Naturbasen		Diptera	Syrphidae	Eristalinus	sepulchralis	28	06	2016	179
Naturbasen		Diptera	Syrphidae	Eristalinus	sepulchralis	03	07	2016	184
Naturbasen		Diptera	Syrphidae	Eristalinus	sepulchralis	10	07	2016	191
Naturbasen		Diptera	Syrphidae	Eristalinus	sepulchralis	12	07	2016	193
Naturbasen		Diptera	Syrphidae	Eristalinus	sepulchralis	12	07	2016	193
Naturbasen		Diptera	Syrphidae	Eristalinus	sepulchralis	13	07	2016	194
Naturbasen		Diptera	Syrphidae	Eristalinus	sepulchralis	17	07	2016	198
Naturbasen		Diptera	Syrphidae	Eristalinus	sepulchralis	17	07	2016	198
Naturbasen		Diptera	Syrphidae	Eristalinus	sepulchralis	23	07	2016	204
Naturbasen		Diptera	Syrphidae	Eristalinus	sepulchralis	26	07	2016	207
Naturbasen		Diptera	Syrphidae	Eristalinus	sepulchralis	26	07	2016	207
Naturbasen		Diptera	Syrphidae	Eristalinus	sepulchralis	30	07	2016	211
Naturbasen		Diptera	Syrphidae	Eristalinus	sepulchralis	31	07	2016	212
Naturbasen		Diptera	Syrphidae	Eristalinus	sepulchralis	31	07	2016	212
Naturbasen		Diptera	Syrphidae	Eristalinus	sepulchralis	01	08	2016	213
Naturbasen		Diptera	Syrphidae	Eristalinus	sepulchralis	04	08	2016	216
Naturbasen		Diptera	Syrphidae	Eristalinus	sepulchralis	04	08	2016	216
Naturbasen		Diptera	Syrphidae	Eristalinus	sepulchralis	05	08	2016	217
Naturbasen		Diptera	Syrphidae	Eristalinus	sepulchralis	06	08	2016	218
Naturbasen		Diptera	Syrphidae	Eristalinus	sepulchralis	09	08	2016	221
Naturbasen		Diptera	Syrphidae	Eristalinus	sepulchralis	11	08	2016	223
Naturbasen		Diptera	Syrphidae	Eristalinus	sepulchralis	27	08	2016	239
Naturbasen		Diptera	Syrphidae	Eristalinus	sepulchralis	31	08	2016	243
Naturbasen		Diptera	Syrphidae	Eristalinus	sepulchralis	07	05	2017	126
Naturbasen		Diptera	Syrphidae	Eristalinus	sepulchralis	16	05	2017	135
Naturbasen		Diptera	Syrphidae	Eristalinus	sepulchralis	19	05	2017	138
Naturbasen		Diptera	Syrphidae	Eristalinus	sepulchralis	21	05	2017	140
Naturbasen		Diptera	Syrphidae	Eristalinus	sepulchralis	24	05	2017	143
Naturbasen		Diptera	Syrphidae	Eristalinus	sepulchralis	25	05	2017	144
Naturbasen		Diptera	Syrphidae	Eristalinus	sepulchralis	29	05	2017	148
Naturbasen		Diptera	Syrphidae	Eristalinus	sepulchralis	02	06	2017	152
Naturbasen		Diptera	Syrphidae	Eristalinus	sepulchralis	05	06	2017	155
Naturbasen		Diptera	Syrphidae	Eristalinus	sepulchralis	10	06	2017	160
Naturbasen		Diptera	Syrphidae	Eristalinus	sepulchralis	10	06	2017	160
Naturbasen		Diptera	Syrphidae	Eristalinus	sepulchralis	14	06	2017	164
Naturbasen		Diptera	Syrphidae	Eristalinus	sepulchralis	17	06	2017	167
Naturbasen		Diptera	Syrphidae	Eristalinus	sepulchralis	25	06	2017	175
Naturbasen		Diptera	Syrphidae	Eristalinus	sepulchralis	02	07	2017	182
Naturbasen		Diptera	Syrphidae	Eristalinus	sepulchralis	05	07	2017	185
Naturbasen		Diptera	Syrphidae	Eristalinus	sepulchralis	05	07	2017	185
Naturbasen		Diptera	Syrphidae	Eristalinus	sepulchralis	07	07	2017	187
Naturbasen		Diptera	Syrphidae	Eristalinus	sepulchralis	07	07	2017	187
Naturbasen		Diptera	Syrphidae	Eristalinus	sepulchralis	07	07	2017	187
Naturbasen		Diptera	Syrphidae	Eristalinus	sepulchralis	08	07	2017	188
Naturbasen		Diptera	Syrphidae	Eristalinus	sepulchralis	08	07	2017	188
Naturbasen		Diptera	Syrphidae	Eristalinus	sepulchralis	10	07	2017	190
Naturbasen		Diptera	Syrphidae	Eristalinus	sepulchralis	10	07	2017	190
Naturbasen		Diptera	Syrphidae	Eristalinus	sepulchralis	13	07	2017	193
Naturbasen		Diptera	Syrphidae	Eristalinus	sepulchralis	13	07	2017	193
Naturbasen		Diptera	Syrphidae	Eristalinus	sepulchralis	16	07	2017	196
Naturbasen		Diptera	Syrphidae	Eristalinus	sepulchralis	17	07	2017	197
Naturbasen		Diptera	Syrphidae	Eristalinus	sepulchralis	17	07	2017	197
Naturbasen		Diptera	Syrphidae	Eristalinus	sepulchralis	18	07	2017	198
Naturbasen		Diptera	Syrphidae	Eristalinus	sepulchralis	24	07	2017	204
Naturbasen		Diptera	Syrphidae	Eristalinus	sepulchralis	25	07	2017	205
Naturbasen		Diptera	Syrphidae	Eristalinus	sepulchralis	25	07	2017	205
Naturbasen		Diptera	Syrphidae	Eristalinus	sepulchralis	26	07	2017	206
Naturbasen		Diptera	Syrphidae	Eristalinus	sepulchralis	26	07	2017	206
Naturbasen		Diptera	Syrphidae	Eristalinus	sepulchralis	27	07	2017	207
Naturbasen		Diptera	Syrphidae	Eristalinus	sepulchralis	27	07	2017	207
Naturbasen		Diptera	Syrphidae	Eristalinus	sepulchralis	29	07	2017	209
Naturbasen		Diptera	Syrphidae	Eristalinus	sepulchralis	29	07	2017	209
Naturbasen		Diptera	Syrphidae	Eristalinus	sepulchralis	31	07	2017	211
Naturbasen		Diptera	Syrphidae	Eristalinus	sepulchralis	01	08	2017	212
Naturbasen		Diptera	Syrphidae	Eristalinus	sepulchralis	02	08	2017	213
Naturbasen		Diptera	Syrphidae	Eristalinus	sepulchralis	02	08	2017	213
Naturbasen		Diptera	Syrphidae	Eristalinus	sepulchralis	05	08	2017	216
Naturbasen		Diptera	Syrphidae	Eristalinus	sepulchralis	07	08	2017	218
Naturbasen		Diptera	Syrphidae	Eristalinus	sepulchralis	08	08	2017	219
Naturbasen		Diptera	Syrphidae	Eristalinus	sepulchralis	10	08	2017	221
Naturbasen		Diptera	Syrphidae	Eristalinus	sepulchralis	17	08	2017	228
Naturbasen		Diptera	Syrphidae	Eristalinus	sepulchralis	19	08	2017	230
Naturbasen		Diptera	Syrphidae	Eristalinus	sepulchralis	19	08	2017	230
Naturbasen		Diptera	Syrphidae	Eristalinus	sepulchralis	19	08	2017	230
Naturbasen		Diptera	Syrphidae	Eristalinus	sepulchralis	28	08	2017	239
Naturbasen		Diptera	Syrphidae	Eristalinus	sepulchralis	29	08	2017	240
Naturbasen		Diptera	Syrphidae	Eristalinus	sepulchralis	02	09	2017	244
Naturbasen		Diptera	Syrphidae	Eristalinus	sepulchralis	03	09	2017	245
Naturbasen		Diptera	Syrphidae	Eristalinus	sepulchralis	05	09	2017	247
Naturbasen		Diptera	Syrphidae	Eristalinus	sepulchralis	09	09	2017	251
Naturbasen		Diptera	Syrphidae	Eristalinus	sepulchralis	10	09	2017	252
Naturbasen		Diptera	Syrphidae	Eristalinus	sepulchralis	10	09	2017	252
Naturbasen		Diptera	Syrphidae	Eristalinus	sepulchralis	18	09	2017	260
Naturbasen		Diptera	Syrphidae	Eristalinus	sepulchralis	26	04	2018	115
Naturbasen		Diptera	Syrphidae	Eristalinus	sepulchralis	02	05	2018	121
Naturbasen		Diptera	Syrphidae	Eristalinus	sepulchralis	02	05	2018	121
Naturbasen		Diptera	Syrphidae	Eristalinus	sepulchralis	04	05	2018	123
Naturbasen		Diptera	Syrphidae	Eristalinus	sepulchralis	06	05	2018	125
Naturbasen		Diptera	Syrphidae	Eristalinus	sepulchralis	06	05	2018	125
Naturbasen		Diptera	Syrphidae	Eristalinus	sepulchralis	06	05	2018	125
Naturbasen		Diptera	Syrphidae	Eristalinus	sepulchralis	06	05	2018	125
Naturbasen		Diptera	Syrphidae	Eristalinus	sepulchralis	10	05	2018	129
Naturbasen		Diptera	Syrphidae	Eristalinus	sepulchralis	11	05	2018	130
Naturbasen		Diptera	Syrphidae	Eristalinus	sepulchralis	12	05	2018	131
Naturbasen		Diptera	Syrphidae	Eristalinus	sepulchralis	14	05	2018	133
Naturbasen		Diptera	Syrphidae	Eristalinus	sepulchralis	14	05	2018	133
Naturbasen		Diptera	Syrphidae	Eristalinus	sepulchralis	15	05	2018	134
Naturbasen		Diptera	Syrphidae	Eristalinus	sepulchralis	16	05	2018	135
Naturbasen		Diptera	Syrphidae	Eristalinus	sepulchralis	16	05	2018	135
Naturbasen		Diptera	Syrphidae	Eristalinus	sepulchralis	17	05	2018	136
Naturbasen		Diptera	Syrphidae	Eristalinus	sepulchralis	17	05	2018	136
Naturbasen		Diptera	Syrphidae	Eristalinus	sepulchralis	18	05	2018	137
Naturbasen		Diptera	Syrphidae	Eristalinus	sepulchralis	19	05	2018	138
Naturbasen		Diptera	Syrphidae	Eristalinus	sepulchralis	20	05	2018	139
Naturbasen		Diptera	Syrphidae	Eristalinus	sepulchralis	21	05	2018	140
Naturbasen		Diptera	Syrphidae	Eristalinus	sepulchralis	21	05	2018	140
Naturbasen		Diptera	Syrphidae	Eristalinus	sepulchralis	21	05	2018	140
Naturbasen		Diptera	Syrphidae	Eristalinus	sepulchralis	21	05	2018	140
Naturbasen		Diptera	Syrphidae	Eristalinus	sepulchralis	21	05	2018	140
Naturbasen		Diptera	Syrphidae	Eristalinus	sepulchralis	22	05	2018	141
Naturbasen		Diptera	Syrphidae	Eristalinus	sepulchralis	23	05	2018	142
Naturbasen		Diptera	Syrphidae	Eristalinus	sepulchralis	23	05	2018	142
Naturbasen		Diptera	Syrphidae	Eristalinus	sepulchralis	24	05	2018	143
Naturbasen		Diptera	Syrphidae	Eristalinus	sepulchralis	24	05	2018	143
Naturbasen		Diptera	Syrphidae	Eristalinus	sepulchralis	24	05	2018	143
Naturbasen		Diptera	Syrphidae	Eristalinus	sepulchralis	25	05	2018	144
Naturbasen		Diptera	Syrphidae	Eristalinus	sepulchralis	26	05	2018	145
Naturbasen		Diptera	Syrphidae	Eristalinus	sepulchralis	27	05	2018	146
Naturbasen		Diptera	Syrphidae	Eristalinus	sepulchralis	28	05	2018	147
Naturbasen		Diptera	Syrphidae	Eristalinus	sepulchralis	30	05	2018	149
Naturbasen		Diptera	Syrphidae	Eristalinus	sepulchralis	30	05	2018	149
Naturbasen		Diptera	Syrphidae	Eristalinus	sepulchralis	31	05	2018	150
Naturbasen		Diptera	Syrphidae	Eristalinus	sepulchralis	01	06	2018	151
Naturbasen		Diptera	Syrphidae	Eristalinus	sepulchralis	02	06	2018	152
Naturbasen		Diptera	Syrphidae	Eristalinus	sepulchralis	02	06	2018	152
Naturbasen		Diptera	Syrphidae	Eristalinus	sepulchralis	02	06	2018	152
Naturbasen		Diptera	Syrphidae	Eristalinus	sepulchralis	02	06	2018	152
Naturbasen		Diptera	Syrphidae	Eristalinus	sepulchralis	03	06	2018	153
Naturbasen		Diptera	Syrphidae	Eristalinus	sepulchralis	03	06	2018	153
Naturbasen		Diptera	Syrphidae	Eristalinus	sepulchralis	03	06	2018	153
Naturbasen		Diptera	Syrphidae	Eristalinus	sepulchralis	04	06	2018	154
Naturbasen		Diptera	Syrphidae	Eristalinus	sepulchralis	04	06	2018	154
Naturbasen		Diptera	Syrphidae	Eristalinus	sepulchralis	05	06	2018	155
Naturbasen		Diptera	Syrphidae	Eristalinus	sepulchralis	05	06	2018	155
Naturbasen		Diptera	Syrphidae	Eristalinus	sepulchralis	05	06	2018	155
Naturbasen		Diptera	Syrphidae	Eristalinus	sepulchralis	06	06	2018	156
Naturbasen		Diptera	Syrphidae	Eristalinus	sepulchralis	06	06	2018	156
Naturbasen		Diptera	Syrphidae	Eristalinus	sepulchralis	08	06	2018	158
Naturbasen		Diptera	Syrphidae	Eristalinus	sepulchralis	09	06	2018	159
Naturbasen		Diptera	Syrphidae	Eristalinus	sepulchralis	09	06	2018	159
Naturbasen		Diptera	Syrphidae	Eristalinus	sepulchralis	10	06	2018	160
Naturbasen		Diptera	Syrphidae	Eristalinus	sepulchralis	13	06	2018	163
Naturbasen		Diptera	Syrphidae	Eristalinus	sepulchralis	13	06	2018	163
Naturbasen		Diptera	Syrphidae	Eristalinus	sepulchralis	14	06	2018	164
Naturbasen		Diptera	Syrphidae	Eristalinus	sepulchralis	15	06	2018	165
Naturbasen		Diptera	Syrphidae	Eristalinus	sepulchralis	15	06	2018	165
Naturbasen		Diptera	Syrphidae	Eristalinus	sepulchralis	15	06	2018	165
Naturbasen		Diptera	Syrphidae	Eristalinus	sepulchralis	15	06	2018	165
Naturbasen		Diptera	Syrphidae	Eristalinus	sepulchralis	15	06	2018	165
Naturbasen		Diptera	Syrphidae	Eristalinus	sepulchralis	21	06	2018	171
Naturbasen		Diptera	Syrphidae	Eristalinus	sepulchralis	21	06	2018	171
Naturbasen		Diptera	Syrphidae	Eristalinus	sepulchralis	22	06	2018	172
Naturbasen		Diptera	Syrphidae	Eristalinus	sepulchralis	22	06	2018	172
Naturbasen		Diptera	Syrphidae	Eristalinus	sepulchralis	27	06	2018	177
Naturbasen		Diptera	Syrphidae	Eristalinus	sepulchralis	27	06	2018	177
Naturbasen		Diptera	Syrphidae	Eristalinus	sepulchralis	28	06	2018	178
Naturbasen		Diptera	Syrphidae	Eristalinus	sepulchralis	30	06	2018	180
Naturbasen		Diptera	Syrphidae	Eristalinus	sepulchralis	30	06	2018	180
Naturbasen		Diptera	Syrphidae	Eristalinus	sepulchralis	01	07	2018	181
Naturbasen		Diptera	Syrphidae	Eristalinus	sepulchralis	01	07	2018	181
Naturbasen		Diptera	Syrphidae	Eristalinus	sepulchralis	03	07	2018	183
Naturbasen		Diptera	Syrphidae	Eristalinus	sepulchralis	03	07	2018	183
Naturbasen		Diptera	Syrphidae	Eristalinus	sepulchralis	03	07	2018	183
Naturbasen		Diptera	Syrphidae	Eristalinus	sepulchralis	04	07	2018	184
Naturbasen		Diptera	Syrphidae	Eristalinus	sepulchralis	06	07	2018	186
Naturbasen		Diptera	Syrphidae	Eristalinus	sepulchralis	06	07	2018	186
Naturbasen		Diptera	Syrphidae	Eristalinus	sepulchralis	06	07	2018	186
Naturbasen		Diptera	Syrphidae	Eristalinus	sepulchralis	06	07	2018	186
Naturbasen		Diptera	Syrphidae	Eristalinus	sepulchralis	08	07	2018	188
Naturbasen		Diptera	Syrphidae	Eristalinus	sepulchralis	08	07	2018	188
Naturbasen		Diptera	Syrphidae	Eristalinus	sepulchralis	08	07	2018	188
Naturbasen		Diptera	Syrphidae	Eristalinus	sepulchralis	09	07	2018	189
Naturbasen		Diptera	Syrphidae	Eristalinus	sepulchralis	09	07	2018	189
Naturbasen		Diptera	Syrphidae	Eristalinus	sepulchralis	10	07	2018	190
Naturbasen		Diptera	Syrphidae	Eristalinus	sepulchralis	10	07	2018	190
Naturbasen		Diptera	Syrphidae	Eristalinus	sepulchralis	11	07	2018	191
Naturbasen		Diptera	Syrphidae	Eristalinus	sepulchralis	11	07	2018	191
Naturbasen		Diptera	Syrphidae	Eristalinus	sepulchralis	11	07	2018	191
Naturbasen		Diptera	Syrphidae	Eristalinus	sepulchralis	12	07	2018	192
Naturbasen		Diptera	Syrphidae	Eristalinus	sepulchralis	12	07	2018	192
Naturbasen		Diptera	Syrphidae	Eristalinus	sepulchralis	12	07	2018	192
Naturbasen		Diptera	Syrphidae	Eristalinus	sepulchralis	13	07	2018	193
Naturbasen		Diptera	Syrphidae	Eristalinus	sepulchralis	13	07	2018	193
Naturbasen		Diptera	Syrphidae	Eristalinus	sepulchralis	15	07	2018	195
Naturbasen		Diptera	Syrphidae	Eristalinus	sepulchralis	15	07	2018	195
Naturbasen		Diptera	Syrphidae	Eristalinus	sepulchralis	15	07	2018	195
Naturbasen		Diptera	Syrphidae	Eristalinus	sepulchralis	16	07	2018	196
Naturbasen		Diptera	Syrphidae	Eristalinus	sepulchralis	16	07	2018	196
Naturbasen		Diptera	Syrphidae	Eristalinus	sepulchralis	17	07	2018	197
Naturbasen		Diptera	Syrphidae	Eristalinus	sepulchralis	17	07	2018	197
Naturbasen		Diptera	Syrphidae	Eristalinus	sepulchralis	17	07	2018	197
Naturbasen		Diptera	Syrphidae	Eristalinus	sepulchralis	18	07	2018	198
Naturbasen		Diptera	Syrphidae	Eristalinus	sepulchralis	19	07	2018	199
Naturbasen		Diptera	Syrphidae	Eristalinus	sepulchralis	21	07	2018	201
Naturbasen		Diptera	Syrphidae	Eristalinus	sepulchralis	21	07	2018	201
Naturbasen		Diptera	Syrphidae	Eristalinus	sepulchralis	22	07	2018	202
Naturbasen		Diptera	Syrphidae	Eristalinus	sepulchralis	22	07	2018	202
Naturbasen		Diptera	Syrphidae	Eristalinus	sepulchralis	23	07	2018	203
Naturbasen		Diptera	Syrphidae	Eristalinus	sepulchralis	23	07	2018	203
Naturbasen		Diptera	Syrphidae	Eristalinus	sepulchralis	26	07	2018	206
Naturbasen		Diptera	Syrphidae	Eristalinus	sepulchralis	27	07	2018	207
Naturbasen		Diptera	Syrphidae	Eristalinus	sepulchralis	27	07	2018	207
Naturbasen		Diptera	Syrphidae	Eristalinus	sepulchralis	28	07	2018	208
Naturbasen		Diptera	Syrphidae	Eristalinus	sepulchralis	28	07	2018	208
Naturbasen		Diptera	Syrphidae	Eristalinus	sepulchralis	29	07	2018	209
Naturbasen		Diptera	Syrphidae	Eristalinus	sepulchralis	29	07	2018	209
Naturbasen		Diptera	Syrphidae	Eristalinus	sepulchralis	30	07	2018	210
Naturbasen		Diptera	Syrphidae	Eristalinus	sepulchralis	01	08	2018	212
Naturbasen		Diptera	Syrphidae	Eristalinus	sepulchralis	03	08	2018	214
Naturbasen		Diptera	Syrphidae	Eristalinus	sepulchralis	03	08	2018	214
Naturbasen		Diptera	Syrphidae	Eristalinus	sepulchralis	03	08	2018	214
Naturbasen		Diptera	Syrphidae	Eristalinus	sepulchralis	04	08	2018	215
Naturbasen		Diptera	Syrphidae	Eristalinus	sepulchralis	04	08	2018	215
Naturbasen		Diptera	Syrphidae	Eristalinus	sepulchralis	04	08	2018	215
Naturbasen		Diptera	Syrphidae	Eristalinus	sepulchralis	04	08	2018	215
Naturbasen		Diptera	Syrphidae	Eristalinus	sepulchralis	05	08	2018	216
Naturbasen		Diptera	Syrphidae	Eristalinus	sepulchralis	07	08	2018	218
Naturbasen		Diptera	Syrphidae	Eristalinus	sepulchralis	07	08	2018	218
Naturbasen		Diptera	Syrphidae	Eristalinus	sepulchralis	08	08	2018	219
Naturbasen		Diptera	Syrphidae	Eristalinus	sepulchralis	14	08	2018	225
Naturbasen		Diptera	Syrphidae	Eristalinus	sepulchralis	14	08	2018	225
Naturbasen		Diptera	Syrphidae	Eristalinus	sepulchralis	17	08	2018	228
Naturbasen		Diptera	Syrphidae	Eristalinus	sepulchralis	25	08	2018	236
Naturbasen		Diptera	Syrphidae	Eristalinus	sepulchralis	02	09	2018	244
Naturbasen		Diptera	Syrphidae	Eristalinus	sepulchralis	03	09	2018	245
Naturbasen		Diptera	Syrphidae	Eristalinus	sepulchralis	03	09	2018	245
Naturbasen		Diptera	Syrphidae	Eristalinus	sepulchralis	06	09	2018	248
Naturbasen		Diptera	Syrphidae	Eristalinus	sepulchralis	08	09	2018	250

## Sheet: Eristalis arbustorum
Raw data													Statistical data
SOURCE	CATALOG	ORDER	FAMILY	GENUS	SPECIES	Day	Month	Year	DOY				Year	10th percentile obs		Output: regression analysis
Naturbasen		Diptera	Syrphidae	Eristalis	arbustorum	29	04	1990	118				2001	212.6		Regression Statistics
Naturbasen		Diptera	Syrphidae	Eristalis	arbustorum	25	07	1990	205				2007	187.6		Multiple R	0.473395
Naturbasen		Diptera	Syrphidae	Eristalis	arbustorum	12	07	1994	192				2008	120.5		R Square	0.224103
Naturbasen		Diptera	Syrphidae	Eristalis	arbustorum	27	08	1995	238				2009	155.4		Adjusted R Square	0.153567
Naturbasen		Diptera	Syrphidae	Eristalis	arbustorum	01	09	1997	243				2010	153.3		Standard Error	25.1011
Naturbasen		Diptera	Syrphidae	Eristalis	arbustorum	01	04	1999	90				2011	121		Observations	13
Naturbasen		Diptera	Syrphidae	Eristalis	arbustorum	31	07	2001	211				2012	121.7
Naturbasen		Diptera	Syrphidae	Eristalis	arbustorum	08	08	2001	219				2013	142.9		ANOVA
Naturbasen		Diptera	Syrphidae	Eristalis	arbustorum	08	08	2001	219				2014	158.7			df	SS	MS	F	Significance F
Naturbasen		Diptera	Syrphidae	Eristalis	arbustorum	11	08	2001	222				2015	154.8		Regression	1	2001.81	2001.81	3.17714	0.102263
Naturbasen		Diptera	Syrphidae	Eristalis	arbustorum	25	09	2002	267				2016	150.2		Residual	11	6930.74	630.067
Naturbasen		Diptera	Syrphidae	Eristalis	arbustorum	18	08	2004	230				2017	172.8		Total	12	8932.55
Naturbasen		Diptera	Syrphidae	Eristalis	arbustorum	06	08	2005	217				2018	128.8
Naturbasen		Diptera	Syrphidae	Eristalis	arbustorum	06	09	2005	248								Coefficients	Standard Error	t Stat	p-value	Lower 95%	Upper 95%	Lower 95.0%	Upper 95.0%
Naturbasen		Diptera	Syrphidae	Eristalis	arbustorum	05	05	2007	124							Intercept	5680.36	3101.37	1.83157	0.0942084	-1145.71	12506.4	-1145.71	12506.4
Naturbasen		Diptera	Syrphidae	Eristalis	arbustorum	30	06	2007	180							X Variable 1	-2.74806	1.54173	-1.78245	0.102263	-6.14137	0.645262	-6.14137	0.645262
Naturbasen		Diptera	Syrphidae	Eristalis	arbustorum	01	07	2007	181
Naturbasen		Diptera	Syrphidae	Eristalis	arbustorum	12	07	2007	192
Naturbasen		Diptera	Syrphidae	Eristalis	arbustorum	19	07	2007	199
Naturbasen		Diptera	Syrphidae	Eristalis	arbustorum	21	07	2007	201
Naturbasen		Diptera	Syrphidae	Eristalis	arbustorum	27	07	2007	207
Naturbasen		Diptera	Syrphidae	Eristalis	arbustorum	02	08	2007	213
Naturbasen		Diptera	Syrphidae	Eristalis	arbustorum	02	08	2007	213
Naturbasen		Diptera	Syrphidae	Eristalis	arbustorum	02	08	2007	213
Naturbasen		Diptera	Syrphidae	Eristalis	arbustorum	05	08	2007	216
Naturbasen		Diptera	Syrphidae	Eristalis	arbustorum	05	08	2007	216
Naturbasen		Diptera	Syrphidae	Eristalis	arbustorum	06	08	2007	217
Naturbasen		Diptera	Syrphidae	Eristalis	arbustorum	06	08	2007	217
Naturbasen		Diptera	Syrphidae	Eristalis	arbustorum	13	08	2007	224
Naturbasen		Diptera	Syrphidae	Eristalis	arbustorum	14	08	2007	225
Naturbasen		Diptera	Syrphidae	Eristalis	arbustorum	17	08	2007	228
Naturbasen		Diptera	Syrphidae	Eristalis	arbustorum	22	08	2007	233
Naturbasen		Diptera	Syrphidae	Eristalis	arbustorum	23	08	2007	234
Naturbasen		Diptera	Syrphidae	Eristalis	arbustorum	24	08	2007	235
Naturbasen		Diptera	Syrphidae	Eristalis	arbustorum	26	08	2007	237
Naturbasen		Diptera	Syrphidae	Eristalis	arbustorum	27	08	2007	238
Naturbasen		Diptera	Syrphidae	Eristalis	arbustorum	05	09	2007	247
Naturbasen		Diptera	Syrphidae	Eristalis	arbustorum	10	09	2007	252
Naturbasen		Diptera	Syrphidae	Eristalis	arbustorum	11	09	2007	253
Naturbasen		Diptera	Syrphidae	Eristalis	arbustorum	11	09	2007	253
Naturbasen		Diptera	Syrphidae	Eristalis	arbustorum	16	09	2007	258
Naturbasen		Diptera	Syrphidae	Eristalis	arbustorum	17	09	2007	259
Naturbasen		Diptera	Syrphidae	Eristalis	arbustorum	22	09	2007	264
Naturbasen		Diptera	Syrphidae	Eristalis	arbustorum	04	10	2007	276
Naturbasen		Diptera	Syrphidae	Eristalis	arbustorum	12	10	2007	284
Naturbasen		Diptera	Syrphidae	Eristalis	arbustorum	16	10	2007	288
Naturbasen		Diptera	Syrphidae	Eristalis	arbustorum	13	04	2008	103
Naturbasen		Diptera	Syrphidae	Eristalis	arbustorum	18	05	2008	138
Naturbasen		Diptera	Syrphidae	Eristalis	arbustorum	20	05	2008	140
Naturbasen		Diptera	Syrphidae	Eristalis	arbustorum	01	06	2008	152
Naturbasen		Diptera	Syrphidae	Eristalis	arbustorum	15	07	2008	196
Naturbasen		Diptera	Syrphidae	Eristalis	arbustorum	25	07	2008	206
Naturbasen		Diptera	Syrphidae	Eristalis	arbustorum	20	04	2009	109
Naturbasen		Diptera	Syrphidae	Eristalis	arbustorum	01	05	2009	120
Naturbasen		Diptera	Syrphidae	Eristalis	arbustorum	09	05	2009	128
Naturbasen		Diptera	Syrphidae	Eristalis	arbustorum	20	05	2009	139
Naturbasen		Diptera	Syrphidae	Eristalis	arbustorum	21	05	2009	140
Naturbasen		Diptera	Syrphidae	Eristalis	arbustorum	21	05	2009	140
Naturbasen		Diptera	Syrphidae	Eristalis	arbustorum	22	05	2009	141
Naturbasen		Diptera	Syrphidae	Eristalis	arbustorum	25	05	2009	144
Naturbasen		Diptera	Syrphidae	Eristalis	arbustorum	13	06	2009	163
Naturbasen		Diptera	Syrphidae	Eristalis	arbustorum	14	06	2009	164
Naturbasen		Diptera	Syrphidae	Eristalis	arbustorum	18	06	2009	168
Naturbasen		Diptera	Syrphidae	Eristalis	arbustorum	22	06	2009	172
Naturbasen		Diptera	Syrphidae	Eristalis	arbustorum	27	06	2009	177
Naturbasen		Diptera	Syrphidae	Eristalis	arbustorum	28	06	2009	178
Naturbasen		Diptera	Syrphidae	Eristalis	arbustorum	29	06	2009	179
Naturbasen		Diptera	Syrphidae	Eristalis	arbustorum	01	07	2009	181
Naturbasen		Diptera	Syrphidae	Eristalis	arbustorum	05	07	2009	185
Naturbasen		Diptera	Syrphidae	Eristalis	arbustorum	08	07	2009	188
Naturbasen		Diptera	Syrphidae	Eristalis	arbustorum	11	07	2009	191
Naturbasen		Diptera	Syrphidae	Eristalis	arbustorum	14	07	2009	194
Naturbasen		Diptera	Syrphidae	Eristalis	arbustorum	15	07	2009	195
Naturbasen		Diptera	Syrphidae	Eristalis	arbustorum	25	07	2009	205
Naturbasen		Diptera	Syrphidae	Eristalis	arbustorum	27	07	2009	207
Naturbasen		Diptera	Syrphidae	Eristalis	arbustorum	29	07	2009	209
Naturbasen		Diptera	Syrphidae	Eristalis	arbustorum	02	08	2009	213
Naturbasen		Diptera	Syrphidae	Eristalis	arbustorum	02	08	2009	213
Naturbasen		Diptera	Syrphidae	Eristalis	arbustorum	02	08	2009	213
Naturbasen		Diptera	Syrphidae	Eristalis	arbustorum	04	08	2009	215
Naturbasen		Diptera	Syrphidae	Eristalis	arbustorum	09	08	2009	220
Naturbasen		Diptera	Syrphidae	Eristalis	arbustorum	09	08	2009	220
Naturbasen		Diptera	Syrphidae	Eristalis	arbustorum	12	08	2009	223
Naturbasen		Diptera	Syrphidae	Eristalis	arbustorum	17	08	2009	228
Naturbasen		Diptera	Syrphidae	Eristalis	arbustorum	18	08	2009	229
Naturbasen		Diptera	Syrphidae	Eristalis	arbustorum	19	08	2009	230
Naturbasen		Diptera	Syrphidae	Eristalis	arbustorum	20	08	2009	231
Naturbasen		Diptera	Syrphidae	Eristalis	arbustorum	21	08	2009	232
Naturbasen		Diptera	Syrphidae	Eristalis	arbustorum	23	08	2009	234
Naturbasen		Diptera	Syrphidae	Eristalis	arbustorum	23	08	2009	234
Naturbasen		Diptera	Syrphidae	Eristalis	arbustorum	24	08	2009	235
Naturbasen		Diptera	Syrphidae	Eristalis	arbustorum	24	08	2009	235
Naturbasen		Diptera	Syrphidae	Eristalis	arbustorum	25	08	2009	236
Naturbasen		Diptera	Syrphidae	Eristalis	arbustorum	26	08	2009	237
Naturbasen		Diptera	Syrphidae	Eristalis	arbustorum	27	08	2009	238
Naturbasen		Diptera	Syrphidae	Eristalis	arbustorum	27	08	2009	238
Naturbasen		Diptera	Syrphidae	Eristalis	arbustorum	28	08	2009	239
Naturbasen		Diptera	Syrphidae	Eristalis	arbustorum	28	08	2009	239
Naturbasen		Diptera	Syrphidae	Eristalis	arbustorum	01	09	2009	243
Naturbasen		Diptera	Syrphidae	Eristalis	arbustorum	01	09	2009	243
Naturbasen		Diptera	Syrphidae	Eristalis	arbustorum	03	09	2009	245
Naturbasen		Diptera	Syrphidae	Eristalis	arbustorum	06	09	2009	248
Naturbasen		Diptera	Syrphidae	Eristalis	arbustorum	08	09	2009	250
Naturbasen		Diptera	Syrphidae	Eristalis	arbustorum	09	09	2009	251
Naturbasen		Diptera	Syrphidae	Eristalis	arbustorum	12	09	2009	254
Naturbasen		Diptera	Syrphidae	Eristalis	arbustorum	13	09	2009	255
Naturbasen		Diptera	Syrphidae	Eristalis	arbustorum	14	09	2009	256
Naturbasen		Diptera	Syrphidae	Eristalis	arbustorum	15	09	2009	257
Naturbasen		Diptera	Syrphidae	Eristalis	arbustorum	19	09	2009	261
Naturbasen		Diptera	Syrphidae	Eristalis	arbustorum	19	09	2009	261
Naturbasen		Diptera	Syrphidae	Eristalis	arbustorum	20	09	2009	262
Naturbasen		Diptera	Syrphidae	Eristalis	arbustorum	20	09	2009	262
Naturbasen		Diptera	Syrphidae	Eristalis	arbustorum	21	09	2009	263
Naturbasen		Diptera	Syrphidae	Eristalis	arbustorum	23	09	2009	265
Naturbasen		Diptera	Syrphidae	Eristalis	arbustorum	23	09	2009	265
Naturbasen		Diptera	Syrphidae	Eristalis	arbustorum	24	09	2009	266
Naturbasen		Diptera	Syrphidae	Eristalis	arbustorum	25	09	2009	267
Naturbasen		Diptera	Syrphidae	Eristalis	arbustorum	26	09	2009	268
Naturbasen		Diptera	Syrphidae	Eristalis	arbustorum	29	09	2009	271
Naturbasen		Diptera	Syrphidae	Eristalis	arbustorum	01	10	2009	273
Naturbasen		Diptera	Syrphidae	Eristalis	arbustorum	01	10	2009	273
Naturbasen		Diptera	Syrphidae	Eristalis	arbustorum	02	10	2009	274
Naturbasen		Diptera	Syrphidae	Eristalis	arbustorum	05	10	2009	277
Naturbasen		Diptera	Syrphidae	Eristalis	arbustorum	08	10	2009	280
Naturbasen		Diptera	Syrphidae	Eristalis	arbustorum	09	10	2009	281
Naturbasen		Diptera	Syrphidae	Eristalis	arbustorum	11	10	2009	283
Naturbasen		Diptera	Syrphidae	Eristalis	arbustorum	13	10	2009	285
Naturbasen		Diptera	Syrphidae	Eristalis	arbustorum	14	10	2009	286
Naturbasen		Diptera	Syrphidae	Eristalis	arbustorum	17	10	2009	289
Naturbasen		Diptera	Syrphidae	Eristalis	arbustorum	18	10	2009	290
Naturbasen		Diptera	Syrphidae	Eristalis	arbustorum	18	10	2009	290
Naturbasen		Diptera	Syrphidae	Eristalis	arbustorum	20	10	2009	292
Naturbasen		Diptera	Syrphidae	Eristalis	arbustorum	29	10	2009	301
Naturbasen		Diptera	Syrphidae	Eristalis	arbustorum	15	05	2010	134
Naturbasen		Diptera	Syrphidae	Eristalis	arbustorum	18	05	2010	137
Naturbasen		Diptera	Syrphidae	Eristalis	arbustorum	19	05	2010	138
Naturbasen		Diptera	Syrphidae	Eristalis	arbustorum	19	05	2010	138
Naturbasen		Diptera	Syrphidae	Eristalis	arbustorum	20	05	2010	139
Naturbasen		Diptera	Syrphidae	Eristalis	arbustorum	20	05	2010	139
Naturbasen		Diptera	Syrphidae	Eristalis	arbustorum	31	05	2010	150
Naturbasen		Diptera	Syrphidae	Eristalis	arbustorum	02	06	2010	152
Naturbasen		Diptera	Syrphidae	Eristalis	arbustorum	03	06	2010	153
Naturbasen		Diptera	Syrphidae	Eristalis	arbustorum	04	06	2010	154
Naturbasen		Diptera	Syrphidae	Eristalis	arbustorum	05	06	2010	155
Naturbasen		Diptera	Syrphidae	Eristalis	arbustorum	30	06	2010	180
Naturbasen		Diptera	Syrphidae	Eristalis	arbustorum	01	07	2010	181
Naturbasen		Diptera	Syrphidae	Eristalis	arbustorum	04	07	2010	184
Naturbasen		Diptera	Syrphidae	Eristalis	arbustorum	07	07	2010	187
Naturbasen		Diptera	Syrphidae	Eristalis	arbustorum	07	07	2010	187
Naturbasen		Diptera	Syrphidae	Eristalis	arbustorum	17	07	2010	197
Naturbasen		Diptera	Syrphidae	Eristalis	arbustorum	18	07	2010	198
Naturbasen		Diptera	Syrphidae	Eristalis	arbustorum	19	07	2010	199
Naturbasen		Diptera	Syrphidae	Eristalis	arbustorum	23	07	2010	203
Naturbasen		Diptera	Syrphidae	Eristalis	arbustorum	03	08	2010	214
Naturbasen		Diptera	Syrphidae	Eristalis	arbustorum	04	08	2010	215
Naturbasen		Diptera	Syrphidae	Eristalis	arbustorum	06	08	2010	217
Naturbasen		Diptera	Syrphidae	Eristalis	arbustorum	06	08	2010	217
Naturbasen		Diptera	Syrphidae	Eristalis	arbustorum	07	08	2010	218
Naturbasen		Diptera	Syrphidae	Eristalis	arbustorum	08	08	2010	219
Naturbasen		Diptera	Syrphidae	Eristalis	arbustorum	10	08	2010	221
Naturbasen		Diptera	Syrphidae	Eristalis	arbustorum	10	08	2010	221
Naturbasen		Diptera	Syrphidae	Eristalis	arbustorum	13	08	2010	224
Naturbasen		Diptera	Syrphidae	Eristalis	arbustorum	14	08	2010	225
Naturbasen		Diptera	Syrphidae	Eristalis	arbustorum	14	08	2010	225
Naturbasen		Diptera	Syrphidae	Eristalis	arbustorum	14	08	2010	225
Naturbasen		Diptera	Syrphidae	Eristalis	arbustorum	15	08	2010	226
Naturbasen		Diptera	Syrphidae	Eristalis	arbustorum	16	08	2010	227
Naturbasen		Diptera	Syrphidae	Eristalis	arbustorum	19	08	2010	230
Naturbasen		Diptera	Syrphidae	Eristalis	arbustorum	20	08	2010	231
Naturbasen		Diptera	Syrphidae	Eristalis	arbustorum	21	08	2010	232
Naturbasen		Diptera	Syrphidae	Eristalis	arbustorum	21	08	2010	232
Naturbasen		Diptera	Syrphidae	Eristalis	arbustorum	22	08	2010	233
Naturbasen		Diptera	Syrphidae	Eristalis	arbustorum	24	08	2010	235
Naturbasen		Diptera	Syrphidae	Eristalis	arbustorum	25	08	2010	236
Naturbasen		Diptera	Syrphidae	Eristalis	arbustorum	25	08	2010	236
Naturbasen		Diptera	Syrphidae	Eristalis	arbustorum	26	08	2010	237
Naturbasen		Diptera	Syrphidae	Eristalis	arbustorum	28	08	2010	239
Naturbasen		Diptera	Syrphidae	Eristalis	arbustorum	28	08	2010	239
Naturbasen		Diptera	Syrphidae	Eristalis	arbustorum	30	08	2010	241
Naturbasen		Diptera	Syrphidae	Eristalis	arbustorum	01	09	2010	243
Naturbasen		Diptera	Syrphidae	Eristalis	arbustorum	01	09	2010	243
Naturbasen		Diptera	Syrphidae	Eristalis	arbustorum	02	09	2010	244
Naturbasen		Diptera	Syrphidae	Eristalis	arbustorum	03	09	2010	245
Naturbasen		Diptera	Syrphidae	Eristalis	arbustorum	03	09	2010	245
Naturbasen		Diptera	Syrphidae	Eristalis	arbustorum	03	09	2010	245
Naturbasen		Diptera	Syrphidae	Eristalis	arbustorum	04	09	2010	246
Naturbasen		Diptera	Syrphidae	Eristalis	arbustorum	04	09	2010	246
Naturbasen		Diptera	Syrphidae	Eristalis	arbustorum	06	09	2010	248
Naturbasen		Diptera	Syrphidae	Eristalis	arbustorum	06	09	2010	248
Naturbasen		Diptera	Syrphidae	Eristalis	arbustorum	07	09	2010	249
Naturbasen		Diptera	Syrphidae	Eristalis	arbustorum	09	09	2010	251
Naturbasen		Diptera	Syrphidae	Eristalis	arbustorum	09	09	2010	251
Naturbasen		Diptera	Syrphidae	Eristalis	arbustorum	11	09	2010	253
Naturbasen		Diptera	Syrphidae	Eristalis	arbustorum	11	09	2010	253
Naturbasen		Diptera	Syrphidae	Eristalis	arbustorum	12	09	2010	254
Naturbasen		Diptera	Syrphidae	Eristalis	arbustorum	12	09	2010	254
Naturbasen		Diptera	Syrphidae	Eristalis	arbustorum	13	09	2010	255
Naturbasen		Diptera	Syrphidae	Eristalis	arbustorum	15	09	2010	257
Naturbasen		Diptera	Syrphidae	Eristalis	arbustorum	16	09	2010	258
Naturbasen		Diptera	Syrphidae	Eristalis	arbustorum	16	09	2010	258
Naturbasen		Diptera	Syrphidae	Eristalis	arbustorum	17	09	2010	259
Naturbasen		Diptera	Syrphidae	Eristalis	arbustorum	18	09	2010	260
Naturbasen		Diptera	Syrphidae	Eristalis	arbustorum	19	09	2010	261
Naturbasen		Diptera	Syrphidae	Eristalis	arbustorum	21	09	2010	263
Naturbasen		Diptera	Syrphidae	Eristalis	arbustorum	21	09	2010	263
Naturbasen		Diptera	Syrphidae	Eristalis	arbustorum	21	09	2010	263
Naturbasen		Diptera	Syrphidae	Eristalis	arbustorum	23	09	2010	265
Naturbasen		Diptera	Syrphidae	Eristalis	arbustorum	23	09	2010	265
Naturbasen		Diptera	Syrphidae	Eristalis	arbustorum	25	09	2010	267
Naturbasen		Diptera	Syrphidae	Eristalis	arbustorum	26	09	2010	268
Naturbasen		Diptera	Syrphidae	Eristalis	arbustorum	30	09	2010	272
Naturbasen		Diptera	Syrphidae	Eristalis	arbustorum	01	10	2010	273
Naturbasen		Diptera	Syrphidae	Eristalis	arbustorum	02	10	2010	274
Naturbasen		Diptera	Syrphidae	Eristalis	arbustorum	03	10	2010	275
Naturbasen		Diptera	Syrphidae	Eristalis	arbustorum	07	10	2010	279
Naturbasen		Diptera	Syrphidae	Eristalis	arbustorum	07	10	2010	279
Naturbasen		Diptera	Syrphidae	Eristalis	arbustorum	10	10	2010	282
Naturbasen		Diptera	Syrphidae	Eristalis	arbustorum	14	10	2010	286
Naturbasen		Diptera	Syrphidae	Eristalis	arbustorum	15	10	2010	287
Naturbasen		Diptera	Syrphidae	Eristalis	arbustorum	16	10	2010	288
Naturbasen		Diptera	Syrphidae	Eristalis	arbustorum	16	10	2010	288
Naturbasen		Diptera	Syrphidae	Eristalis	arbustorum	24	04	2011	113
Naturbasen		Diptera	Syrphidae	Eristalis	arbustorum	26	04	2011	115
Naturbasen		Diptera	Syrphidae	Eristalis	arbustorum	26	04	2011	115
Naturbasen		Diptera	Syrphidae	Eristalis	arbustorum	27	04	2011	116
Naturbasen		Diptera	Syrphidae	Eristalis	arbustorum	28	04	2011	117
Naturbasen		Diptera	Syrphidae	Eristalis	arbustorum	28	04	2011	117
Naturbasen		Diptera	Syrphidae	Eristalis	arbustorum	29	04	2011	118
Naturbasen		Diptera	Syrphidae	Eristalis	arbustorum	29	04	2011	118
Naturbasen		Diptera	Syrphidae	Eristalis	arbustorum	29	04	2011	118
Naturbasen		Diptera	Syrphidae	Eristalis	arbustorum	29	04	2011	118
Naturbasen		Diptera	Syrphidae	Eristalis	arbustorum	30	04	2011	119
Naturbasen		Diptera	Syrphidae	Eristalis	arbustorum	30	04	2011	119
Naturbasen		Diptera	Syrphidae	Eristalis	arbustorum	01	05	2011	120
Naturbasen		Diptera	Syrphidae	Eristalis	arbustorum	01	05	2011	120
Naturbasen		Diptera	Syrphidae	Eristalis	arbustorum	02	05	2011	121
Naturbasen		Diptera	Syrphidae	Eristalis	arbustorum	02	05	2011	121
Naturbasen		Diptera	Syrphidae	Eristalis	arbustorum	05	05	2011	124
Naturbasen		Diptera	Syrphidae	Eristalis	arbustorum	07	05	2011	126
Naturbasen		Diptera	Syrphidae	Eristalis	arbustorum	08	05	2011	127
Naturbasen		Diptera	Syrphidae	Eristalis	arbustorum	08	05	2011	127
Naturbasen		Diptera	Syrphidae	Eristalis	arbustorum	08	05	2011	127
Naturbasen		Diptera	Syrphidae	Eristalis	arbustorum	08	05	2011	127
Naturbasen		Diptera	Syrphidae	Eristalis	arbustorum	09	05	2011	128
Naturbasen		Diptera	Syrphidae	Eristalis	arbustorum	10	05	2011	129
Naturbasen		Diptera	Syrphidae	Eristalis	arbustorum	11	05	2011	130
Naturbasen		Diptera	Syrphidae	Eristalis	arbustorum	12	05	2011	131
Naturbasen		Diptera	Syrphidae	Eristalis	arbustorum	13	05	2011	132
Naturbasen		Diptera	Syrphidae	Eristalis	arbustorum	18	05	2011	137
Naturbasen		Diptera	Syrphidae	Eristalis	arbustorum	20	05	2011	139
Naturbasen		Diptera	Syrphidae	Eristalis	arbustorum	21	05	2011	140
Naturbasen		Diptera	Syrphidae	Eristalis	arbustorum	23	05	2011	142
Naturbasen		Diptera	Syrphidae	Eristalis	arbustorum	26	05	2011	145
Naturbasen		Diptera	Syrphidae	Eristalis	arbustorum	01	06	2011	151
Naturbasen		Diptera	Syrphidae	Eristalis	arbustorum	12	06	2011	162
Naturbasen		Diptera	Syrphidae	Eristalis	arbustorum	14	06	2011	164
Naturbasen		Diptera	Syrphidae	Eristalis	arbustorum	21	06	2011	171
Naturbasen		Diptera	Syrphidae	Eristalis	arbustorum	22	06	2011	172
Naturbasen		Diptera	Syrphidae	Eristalis	arbustorum	28	06	2011	178
Naturbasen		Diptera	Syrphidae	Eristalis	arbustorum	03	07	2011	183
Naturbasen		Diptera	Syrphidae	Eristalis	arbustorum	05	07	2011	185
Naturbasen		Diptera	Syrphidae	Eristalis	arbustorum	07	07	2011	187
Naturbasen		Diptera	Syrphidae	Eristalis	arbustorum	07	07	2011	187
Naturbasen		Diptera	Syrphidae	Eristalis	arbustorum	08	07	2011	188
Naturbasen		Diptera	Syrphidae	Eristalis	arbustorum	15	07	2011	195
Naturbasen		Diptera	Syrphidae	Eristalis	arbustorum	16	07	2011	196
Naturbasen		Diptera	Syrphidae	Eristalis	arbustorum	16	07	2011	196
Naturbasen		Diptera	Syrphidae	Eristalis	arbustorum	17	07	2011	197
Naturbasen		Diptera	Syrphidae	Eristalis	arbustorum	18	07	2011	198
Naturbasen		Diptera	Syrphidae	Eristalis	arbustorum	25	07	2011	205
Naturbasen		Diptera	Syrphidae	Eristalis	arbustorum	29	07	2011	209
Naturbasen		Diptera	Syrphidae	Eristalis	arbustorum	30	07	2011	210
Naturbasen		Diptera	Syrphidae	Eristalis	arbustorum	30	07	2011	210
Naturbasen		Diptera	Syrphidae	Eristalis	arbustorum	02	08	2011	213
Naturbasen		Diptera	Syrphidae	Eristalis	arbustorum	03	08	2011	214
Naturbasen		Diptera	Syrphidae	Eristalis	arbustorum	03	08	2011	214
Naturbasen		Diptera	Syrphidae	Eristalis	arbustorum	03	08	2011	214
Naturbasen		Diptera	Syrphidae	Eristalis	arbustorum	07	08	2011	218
Naturbasen		Diptera	Syrphidae	Eristalis	arbustorum	07	08	2011	218
Naturbasen		Diptera	Syrphidae	Eristalis	arbustorum	07	08	2011	218
Naturbasen		Diptera	Syrphidae	Eristalis	arbustorum	07	08	2011	218
Naturbasen		Diptera	Syrphidae	Eristalis	arbustorum	09	08	2011	220
Naturbasen		Diptera	Syrphidae	Eristalis	arbustorum	09	08	2011	220
Naturbasen		Diptera	Syrphidae	Eristalis	arbustorum	09	08	2011	220
Naturbasen		Diptera	Syrphidae	Eristalis	arbustorum	10	08	2011	221
Naturbasen		Diptera	Syrphidae	Eristalis	arbustorum	12	08	2011	223
Naturbasen		Diptera	Syrphidae	Eristalis	arbustorum	12	08	2011	223
Naturbasen		Diptera	Syrphidae	Eristalis	arbustorum	12	08	2011	223
Naturbasen		Diptera	Syrphidae	Eristalis	arbustorum	14	08	2011	225
Naturbasen		Diptera	Syrphidae	Eristalis	arbustorum	16	08	2011	227
Naturbasen		Diptera	Syrphidae	Eristalis	arbustorum	16	08	2011	227
Naturbasen		Diptera	Syrphidae	Eristalis	arbustorum	16	08	2011	227
Naturbasen		Diptera	Syrphidae	Eristalis	arbustorum	17	08	2011	228
Naturbasen		Diptera	Syrphidae	Eristalis	arbustorum	17	08	2011	228
Naturbasen		Diptera	Syrphidae	Eristalis	arbustorum	17	08	2011	228
Naturbasen		Diptera	Syrphidae	Eristalis	arbustorum	21	08	2011	232
Naturbasen		Diptera	Syrphidae	Eristalis	arbustorum	21	08	2011	232
Naturbasen		Diptera	Syrphidae	Eristalis	arbustorum	21	08	2011	232
Naturbasen		Diptera	Syrphidae	Eristalis	arbustorum	21	08	2011	232
Naturbasen		Diptera	Syrphidae	Eristalis	arbustorum	22	08	2011	233
Naturbasen		Diptera	Syrphidae	Eristalis	arbustorum	23	08	2011	234
Naturbasen		Diptera	Syrphidae	Eristalis	arbustorum	23	08	2011	234
Naturbasen		Diptera	Syrphidae	Eristalis	arbustorum	24	08	2011	235
Naturbasen		Diptera	Syrphidae	Eristalis	arbustorum	25	08	2011	236
Naturbasen		Diptera	Syrphidae	Eristalis	arbustorum	26	08	2011	237
Naturbasen		Diptera	Syrphidae	Eristalis	arbustorum	26	08	2011	237
Naturbasen		Diptera	Syrphidae	Eristalis	arbustorum	28	08	2011	239
Naturbasen		Diptera	Syrphidae	Eristalis	arbustorum	30	08	2011	241
Naturbasen		Diptera	Syrphidae	Eristalis	arbustorum	31	08	2011	242
Naturbasen		Diptera	Syrphidae	Eristalis	arbustorum	02	09	2011	244
Naturbasen		Diptera	Syrphidae	Eristalis	arbustorum	02	09	2011	244
Naturbasen		Diptera	Syrphidae	Eristalis	arbustorum	03	09	2011	245
Naturbasen		Diptera	Syrphidae	Eristalis	arbustorum	04	09	2011	246
Naturbasen		Diptera	Syrphidae	Eristalis	arbustorum	04	09	2011	246
Naturbasen		Diptera	Syrphidae	Eristalis	arbustorum	04	09	2011	246
Naturbasen		Diptera	Syrphidae	Eristalis	arbustorum	08	09	2011	250
Naturbasen		Diptera	Syrphidae	Eristalis	arbustorum	13	09	2011	255
Naturbasen		Diptera	Syrphidae	Eristalis	arbustorum	15	09	2011	257
Naturbasen		Diptera	Syrphidae	Eristalis	arbustorum	16	09	2011	258
Naturbasen		Diptera	Syrphidae	Eristalis	arbustorum	16	09	2011	258
Naturbasen		Diptera	Syrphidae	Eristalis	arbustorum	19	09	2011	261
Naturbasen		Diptera	Syrphidae	Eristalis	arbustorum	19	09	2011	261
Naturbasen		Diptera	Syrphidae	Eristalis	arbustorum	22	09	2011	264
Naturbasen		Diptera	Syrphidae	Eristalis	arbustorum	22	09	2011	264
Naturbasen		Diptera	Syrphidae	Eristalis	arbustorum	25	09	2011	267
Naturbasen		Diptera	Syrphidae	Eristalis	arbustorum	26	09	2011	268
Naturbasen		Diptera	Syrphidae	Eristalis	arbustorum	01	10	2011	273
Naturbasen		Diptera	Syrphidae	Eristalis	arbustorum	08	10	2011	280
Naturbasen		Diptera	Syrphidae	Eristalis	arbustorum	11	10	2011	283
Naturbasen		Diptera	Syrphidae	Eristalis	arbustorum	14	10	2011	286
Naturbasen		Diptera	Syrphidae	Eristalis	arbustorum	19	04	2012	109
Naturbasen		Diptera	Syrphidae	Eristalis	arbustorum	21	04	2012	111
Naturbasen		Diptera	Syrphidae	Eristalis	arbustorum	27	04	2012	117
Naturbasen		Diptera	Syrphidae	Eristalis	arbustorum	30	04	2012	120
Naturbasen		Diptera	Syrphidae	Eristalis	arbustorum	30	04	2012	120
Naturbasen		Diptera	Syrphidae	Eristalis	arbustorum	30	04	2012	120
Naturbasen		Diptera	Syrphidae	Eristalis	arbustorum	01	05	2012	121
Naturbasen		Diptera	Syrphidae	Eristalis	arbustorum	01	05	2012	121
Naturbasen		Diptera	Syrphidae	Eristalis	arbustorum	01	05	2012	121
Naturbasen		Diptera	Syrphidae	Eristalis	arbustorum	02	05	2012	122
Naturbasen		Diptera	Syrphidae	Eristalis	arbustorum	02	05	2012	122
Naturbasen		Diptera	Syrphidae	Eristalis	arbustorum	03	05	2012	123
Naturbasen		Diptera	Syrphidae	Eristalis	arbustorum	03	05	2012	123
Naturbasen		Diptera	Syrphidae	Eristalis	arbustorum	04	05	2012	124
Naturbasen		Diptera	Syrphidae	Eristalis	arbustorum	04	05	2012	124
Naturbasen		Diptera	Syrphidae	Eristalis	arbustorum	05	05	2012	125
Naturbasen		Diptera	Syrphidae	Eristalis	arbustorum	05	05	2012	125
Naturbasen		Diptera	Syrphidae	Eristalis	arbustorum	05	05	2012	125
Naturbasen		Diptera	Syrphidae	Eristalis	arbustorum	06	05	2012	126
Naturbasen		Diptera	Syrphidae	Eristalis	arbustorum	06	05	2012	126
Naturbasen		Diptera	Syrphidae	Eristalis	arbustorum	13	05	2012	133
Naturbasen		Diptera	Syrphidae	Eristalis	arbustorum	13	05	2012	133
Naturbasen		Diptera	Syrphidae	Eristalis	arbustorum	14	05	2012	134
[truncated: 769 more rows]

## Sheet: Eristalis interrupta
Raw data													Statistical data
[truncated: 550 more rows]

[truncated: 30 more sheets: Eristalis intricaria, Eristalis lineata, Eristalis pertinax, Eristalis tenax, Eupeodes corollae, Helophilus hybridus, Helophilus pendulus, Helophilus trivittatus, Melangyna lasiophthalma, Melanostoma mellinum, Melanostoma scalare, Meliscaeva cinctella, Merodon equestris, Myathropa florea, Rhingia campestris, Scaeva pyrastri, Scaeva selenitica, Sericomyia silentis, Sphaerophoria scripta, Syritta pipiens …]
